# Supplementary material for: Reduction of Na+ within a {Mg2Na2} Assembly
Source: Angew Chem Int Ed Engl. 2022 Dec 8;62(3):e202213670. doi: 10.1002/anie.202213670 (PMC10107709; doi:10.1002/anie.202213670)
Supplement: Supplementary file 2 — Supporting Information [file ANIE-62-0-s001.cif]

data_s21msh89-Cpd7
_audit_creation_date               2021-12-06
_audit_creation_method
;
Olex2 1.5
(compiled 2021.11.18 svn.ra9532c28 for OlexSys, GUI svn.r6429)
;
_shelx_SHELXL_version_number       '2014/7'
_audit_contact_author_address      ?
_audit_contact_author_email        ?
_audit_contact_author_name         ''
_audit_contact_author_phone        ?
_publ_contact_author_id_orcid      ?
_publ_section_references
;
Dolomanov, O.V., Bourhis, L.J., Gildea, R.J, Howard, J.A.K. & Puschmann, H.
 (2009), J. Appl. Cryst. 42, 339-341.

Sheldrick, G.M. (2015). Acta Cryst. A71, 3-8.

Sheldrick, G.M. (2015). Acta Cryst. C71, 3-8.
;
_chemical_name_common              ?
_chemical_name_systematic          ?
_chemical_formula_moiety           'C68 H116 Mg2 N4 O2 Si4, 3(C6 H6)'
_chemical_formula_sum              'C86 H134 Mg2 N4 O2 Si4'
_chemical_formula_weight           1416.94
_chemical_melting_point            ?
loop_
  _atom_type_symbol
  _atom_type_description
  _atom_type_scat_dispersion_real
  _atom_type_scat_dispersion_imag
  _atom_type_scat_source
 'C' 'C' 0.0181 0.0091 'International Tables Vol C Tables 4.2.6.8 and 6.1.1.4'
 'H' 'H' 0.0000 0.0000 'International Tables Vol C Tables 4.2.6.8 and 6.1.1.4'
 'Mg' 'Mg' 0.1719 0.1771 'International Tables Vol C Tables 4.2.6.8 and 6.1.1.4'
 'N' 'N' 0.0311 0.0180 'International Tables Vol C Tables 4.2.6.8 and 6.1.1.4'
 'O' 'O' 0.0492 0.0322 'International Tables Vol C Tables 4.2.6.8 and 6.1.1.4'
 'Si' 'Si' 0.2541 0.3302 'International Tables Vol C Tables 4.2.6.8 and 6.1.1.4'

_shelx_space_group_comment
;
The symmetry employed for this shelxl refinement is uniquely defined
by the following loop, which should always be used as a source of
symmetry information in preference to the above space-group names.
They are only intended as comments.
;
_space_group_crystal_system        'monoclinic'
_space_group_IT_number             14
_space_group_name_H-M_alt          'P 1 21/c 1'
_space_group_name_Hall             '-P 2ybc'
loop_
  _space_group_symop_operation_xyz
 'x, y, z'
 '-x, y+1/2, -z+1/2'
 '-x, -y, -z'
 'x, -y-1/2, z-1/2'

_cell_length_a                     18.41110(10)
_cell_length_b                     24.20480(10)
_cell_length_c                     20.31550(10)
_cell_angle_alpha                  90
_cell_angle_beta                   103.5990(10)
_cell_angle_gamma                  90
_cell_volume                       8799.53(8)
_cell_formula_units_Z              4
_cell_measurement_reflns_used      40543
_cell_measurement_temperature      150.00(10)
_cell_measurement_theta_max        72.8920
_cell_measurement_theta_min        4.1260
_shelx_estimated_absorpt_T_max     0.884
_shelx_estimated_absorpt_T_min     0.810
_exptl_absorpt_coefficient_mu      1.101
_exptl_absorpt_correction_T_max    1.00000
_exptl_absorpt_correction_T_min    0.92314
_exptl_absorpt_correction_type     multi-scan
_exptl_absorpt_process_details
;
CrysAlisPro 1.171.39.46 (Rigaku Oxford Diffraction, 2018)
Empirical absorption correction using spherical harmonics,
 implemented in SCALE3 ABSPACK scaling algorithm.
;
_exptl_absorpt_special_details     ?
_exptl_crystal_colour              colourless
_exptl_crystal_colour_primary      colourless
_exptl_crystal_density_diffrn      1.070
_exptl_crystal_density_meas        ?
_exptl_crystal_density_method      ?
_exptl_crystal_description         block
_exptl_crystal_F_000               3096
_exptl_crystal_size_max            0.2
_exptl_crystal_size_mid            0.17
_exptl_crystal_size_min            0.115
_exptl_transmission_factor_max     ?
_exptl_transmission_factor_min     ?
_diffrn_reflns_av_R_equivalents    0.0500
_diffrn_reflns_av_unetI/netI       0.0317
_diffrn_reflns_Laue_measured_fraction_full  1.000
_diffrn_reflns_Laue_measured_fraction_max  0.996
_diffrn_reflns_limit_h_max         16
_diffrn_reflns_limit_h_min         -22
_diffrn_reflns_limit_k_max         29
_diffrn_reflns_limit_k_min         -30
_diffrn_reflns_limit_l_max         25
_diffrn_reflns_limit_l_min         -25
_diffrn_reflns_number              123836
_diffrn_reflns_point_group_measured_fraction_full  1.000
_diffrn_reflns_point_group_measured_fraction_max  0.996
_diffrn_reflns_theta_full          67.684
_diffrn_reflns_theta_max           73.003
_diffrn_reflns_theta_min           3.652
_diffrn_ambient_environment        N~2~
_diffrn_ambient_temperature        150.00(10)
_diffrn_detector                   'CCD plate'
_diffrn_detector_area_resol_mean   8.1150
_diffrn_detector_type              EosS2
_diffrn_measured_fraction_theta_full  1.000
_diffrn_measured_fraction_theta_max  0.996
_diffrn_measurement_device         'four-circle diffractometer'
_diffrn_measurement_device_type    'SuperNova, Dual, Cu at home/near, EosS2'
_diffrn_measurement_method         '\w scans'
_diffrn_radiation_monochromator    mirror
_diffrn_radiation_probe            x-ray
_diffrn_radiation_type             'Cu K\a'
_diffrn_radiation_wavelength       1.54184
_diffrn_source                     'micro-focus sealed X-ray tube'
_diffrn_source_type                'SuperNova (Cu) X-ray Source'
_reflns_Friedel_coverage           0.000
_reflns_Friedel_fraction_full      .
_reflns_Friedel_fraction_max       .
_reflns_number_gt                  15165
_reflns_number_total               17517
_reflns_special_details
;
 Reflections were merged by SHELXL according to the crystal
 class for the calculation of statistics and refinement.
 
 _reflns_Friedel_fraction is defined as the number of unique
 Friedel pairs measured divided by the number that would be
 possible theoretically, ignoring centric projections and
 systematic absences.
;
_reflns_threshold_expression       'I > 2\s(I)'
_computing_cell_refinement         'CrysAlisPro 1.171.39.46 (Rigaku OD, 2018)'
_computing_data_collection         'CrysAlisPro 1.171.39.46 (Rigaku OD, 2018)'
_computing_data_reduction          'CrysAlisPro 1.171.39.46 (Rigaku OD, 2018)'
_computing_molecular_graphics      'Olex2 1.5 (Dolomanov et al., 2009)'
_computing_publication_material    'Olex2 1.5 (Dolomanov et al., 2009)'
_computing_structure_refinement    'SHELXL 2014/7 (Sheldrick, 2015)'
_computing_structure_solution      'SHELXT  (Sheldrick, 2015)'
_refine_diff_density_max           0.318
_refine_diff_density_min           -0.218
_refine_diff_density_rms           0.041
_refine_ls_extinction_coef         .
_refine_ls_extinction_method       none
_refine_ls_goodness_of_fit_ref     1.017
_refine_ls_hydrogen_treatment      constr
_refine_ls_matrix_type             full
_refine_ls_number_parameters       943
_refine_ls_number_reflns           17517
_refine_ls_number_restraints       154
_refine_ls_R_factor_all            0.0439
_refine_ls_R_factor_gt             0.0365
_refine_ls_restrained_S_all        1.016
_refine_ls_shift/su_max            0.002
_refine_ls_shift/su_mean           0.000
_refine_ls_structure_factor_coef   Fsqd
_refine_ls_weighting_details      
 'w=1/[\s^2^(Fo^2^)+(0.0509P)^2^+1.9113P] where P=(Fo^2^+2Fc^2^)/3'
_refine_ls_weighting_scheme        calc
_refine_ls_wR_factor_gt            0.0915
_refine_ls_wR_factor_ref           0.0968
_refine_special_details            
;
The asymmetric unit contains 2molecules of benzene as well as one molecule 
of the cyclic magnesium-containing complex. C62, C63, C66 and C67 were 
successfully treated for 72:28 disorder, with the inclusion of distance 
and ADP restraints.
;
_olex2_refinement_description
;
1. Fixed Uiso
 At 1.2 times of:
  All C(H) groups, All C(H,H) groups, All C(H,H,H,H) groups
 At 1.5 times of:
  All C(H,H,H) groups
2. Restrained distances
 C64-C63 \\sim C64-C63A \\sim C62A-C61 \\sim C62-C61 \\sim C66A-C65 \\sim
C66-C65 \\sim C68-C67A \\sim C68-
 C67
 with sigma of 0.005
 C63-C62 \\sim C63A-C62A \\sim C67-C66 \\sim C67A-C66A
 with sigma of 0.005
3. Uiso/Uaniso restraints and constraints
C65 \\sim C66A \\sim C67A \\sim C66 \\sim C67 \\sim C68: within 2A with sigma
of 0.02 and sigma for terminal atoms of 0.01 within 2A
C61 \\sim C62 \\sim C63 \\sim C62A \\sim C63A \\sim C64: within 2A with sigma
of 0.02 and sigma for terminal atoms of 0.01 within 2A
4. Others
 Fixed Sof: H61A(0.72) H61B(0.72) H61C(0.28) H61D(0.28) H64A(0.72) H64B(0.72)
 H64C(0.28) H64D(0.28) H65A(0.72) H65B(0.72) H65C(0.28) H65D(0.28) H68A(0.72)
 H68B(0.72) H68C(0.28) H68D(0.28) C62(0.72) H62A(0.72) H62B(0.72) C63(0.72)
 H63A(0.72) H63B(0.72) C66A(0.72) H66A(0.72) H66B(0.72) C67A(0.72) H67A(0.72)
 H67B(0.72) C62A(0.28) H62C(0.28) H62D(0.28) C63A(0.28) H63C(0.28) H63D(0.28)
 C66(0.28) H66C(0.28) H66D(0.28) C67(0.28) H67C(0.28) H67D(0.28)
5.a Ternary CH refined with riding coordinates:
 C7(H7), C10(H10), C25(H25), C28(H28), C37(H37), C40(H40), C55(H55), C58(H58)
5.b Secondary CH2 refined with riding coordinates:
 C15(H15A,H15B), C16(H16A,H16B), C45(H45A,H45B), C46(H46A,H46B), C61(H61A,
 H61B), C61(H61C,H61D), C64(H64A,H64B), C64(H64C,H64D), C65(H65A,H65B),
 C65(H65C,H65D), C68(H68A,H68B), C68(H68C,H68D), C62(H62A,H62B), C63(H63A,H63B),
  C66A(H66A,H66B), C67A(H67A,H67B), C62A(H62C,H62D), C63A(H63C,H63D), C66(H66C,
 H66D), C67(H67C,H67D)
5.c Aromatic/amide H refined with riding coordinates:
 C3(H3), C4(H4), C5(H5), C21(H21), C22(H22), C23(H23), C33(H33), C34(H34),
 C35(H35), C51(H51), C52(H52), C53(H53), C69(H69), C70(H70), C71(H71), C72(H72),
  C73(H73), C74(H74), C75(H75), C76(H76), C77(H77), C78(H78), C79(H79),
 C80(H80), C81(H81), C82(H82), C83(H83), C84(H84), C85(H85), C86(H86)
5.d Idealised Me refined as rotating group:
 C8(H8A,H8B,H8C), C9(H9A,H9B,H9C), C11(H11A,H11B,H11C), C12(H12A,H12B,H12C),
 C13(H13A,H13B,H13C), C14(H14A,H14B,H14C), C17(H17A,H17B,H17C), C18(H18A,H18B,
 H18C), C26(H26A,H26B,H26C), C27(H27A,H27B,H27C), C29(H29A,H29B,H29C), C30(H30A,
 H30B,H30C), C38(H38A,H38B,H38C), C39(H39A,H39B,H39C), C41(H41A,H41B,H41C),
 C42(H42A,H42B,H42C), C43(H43A,H43B,H43C), C44(H44A,H44B,H44C), C47(H47A,H47B,
 H47C), C48(H48A,H48B,H48C), C56(H56A,H56B,H56C), C57(H57A,H57B,H57C), C59(H59A,
 H59B,H59C), C60(H60A,H60B,H60C)
;
_atom_sites_solution_hydrogens     geom
_atom_sites_solution_primary       dual
_atom_sites_solution_secondary     ?
loop_
  _atom_site_label
  _atom_site_type_symbol
  _atom_site_fract_x
  _atom_site_fract_y
  _atom_site_fract_z
  _atom_site_U_iso_or_equiv
  _atom_site_adp_type
  _atom_site_occupancy
  _atom_site_site_symmetry_order
  _atom_site_calc_flag
  _atom_site_refinement_flags_posn
  _atom_site_refinement_flags_adp
  _atom_site_refinement_flags_occupancy
  _atom_site_disorder_assembly
  _atom_site_disorder_group
 Si1 Si 0.28799(2) 0.42608(2) 0.28733(2) 0.02155(7) Uani 1 1 d . . . . .
 Si2 Si 0.06697(2) 0.49839(2) 0.17363(2) 0.02075(7) Uani 1 1 d . . . . .
 Si3 Si 0.19057(2) 0.66796(2) 0.22951(2) 0.02202(7) Uani 1 1 d . . . . .
 Si4 Si 0.38174(2) 0.57456(2) 0.17241(2) 0.02078(7) Uani 1 1 d . . . . .
 Mg1 Mg 0.44617(2) 0.45437(2) 0.24476(2) 0.02176(8) Uani 1 1 d . . . . .
 Mg2 Mg 0.01447(2) 0.62679(2) 0.19038(2) 0.02430(9) Uani 1 1 d . . . . .
 O1 O 0.54318(5) 0.41331(4) 0.25158(5) 0.02734(18) Uani 1 1 d . . . . .
 O2 O -0.08565(5) 0.66454(4) 0.18299(6) 0.0372(2) Uani 1 1 d . . . . .
 N1 N 0.36869(5) 0.40536(4) 0.26583(5) 0.02226(19) Uani 1 1 d . . . . .
 N2 N 0.00594(5) 0.54594(4) 0.19316(5) 0.0223(2) Uani 1 1 d . . . . .
 N3 N 0.09742(5) 0.67862(4) 0.19317(6) 0.0235(2) Uani 1 1 d . . . . .
 N4 N 0.45188(5) 0.53170(4) 0.21466(5) 0.02210(19) Uani 1 1 d . . . . .
 C1 C 0.37681(6) 0.34864(5) 0.25064(7) 0.0239(2) Uani 1 1 d . . . . .
 C2 C 0.40885(7) 0.31041(5) 0.30257(7) 0.0297(3) Uani 1 1 d . . . . .
 C3 C 0.42212(9) 0.25623(6) 0.28561(9) 0.0403(3) Uani 1 1 d . . . . .
 H3 H 0.4441 0.2311 0.3205 0.048 Uiso 1 1 calc R U . . .
 C4 C 0.40405(10) 0.23813(6) 0.21933(10) 0.0465(4) Uani 1 1 d . . . . .
 H4 H 0.4145 0.2012 0.2085 0.056 Uiso 1 1 calc R U . . .
 C5 C 0.37046(9) 0.27461(6) 0.16882(8) 0.0401(3) Uani 1 1 d . . . . .
 H5 H 0.3574 0.2622 0.1232 0.048 Uiso 1 1 calc R U . . .
 C6 C 0.35527(7) 0.32913(5) 0.18326(7) 0.0285(3) Uani 1 1 d . . . . .
 C7 C 0.43114(8) 0.32796(6) 0.37633(7) 0.0337(3) Uani 1 1 d . . . . .
 H7 H 0.4051 0.3636 0.3806 0.040 Uiso 1 1 calc R U . . .
 C8 C 0.40817(9) 0.28624(8) 0.42432(9) 0.0466(4) Uani 1 1 d . . . . .
 H8A H 0.3552 0.2769 0.4077 0.070 Uiso 1 1 calc R U . . .
 H8B H 0.4162 0.3024 0.4697 0.070 Uiso 1 1 calc R U . . .
 H8C H 0.4384 0.2527 0.4263 0.070 Uiso 1 1 calc R U . . .
 C9 C 0.51526(10) 0.33850(9) 0.39901(9) 0.0512(4) Uani 1 1 d . . . . .
 H9A H 0.5424 0.3043 0.3948 0.077 Uiso 1 1 calc R U . . .
 H9B H 0.5278 0.3507 0.4463 0.077 Uiso 1 1 calc R U . . .
 H9C H 0.5295 0.3672 0.3705 0.077 Uiso 1 1 calc R U . . .
 C10 C 0.31464(7) 0.36635(6) 0.12599(7) 0.0308(3) Uani 1 1 d . . . . .
 H10 H 0.3073 0.4029 0.1464 0.037 Uiso 1 1 calc R U . . .
 C11 C 0.23711(9) 0.34357(7) 0.09308(9) 0.0472(4) Uani 1 1 d . . . . .
 H11A H 0.2423 0.3100 0.0675 0.071 Uiso 1 1 calc R U . . .
 H11B H 0.2088 0.3713 0.0623 0.071 Uiso 1 1 calc R U . . .
 H11C H 0.2106 0.3347 0.1283 0.071 Uiso 1 1 calc R U . . .
 C12 C 0.35909(10) 0.37677(9) 0.07296(9) 0.0522(4) Uani 1 1 d . . . . .
 H12A H 0.4066 0.3946 0.0943 0.078 Uiso 1 1 calc R U . . .
 H12B H 0.3304 0.4009 0.0375 0.078 Uiso 1 1 calc R U . . .
 H12C H 0.3690 0.3415 0.0529 0.078 Uiso 1 1 calc R U . . .
 C13 C 0.31187(7) 0.47428(6) 0.36199(7) 0.0306(3) Uani 1 1 d . . . . .
 H13A H 0.3402 0.4542 0.4017 0.046 Uiso 1 1 calc R U . . .
 H13B H 0.2657 0.4888 0.3716 0.046 Uiso 1 1 calc R U . . .
 H13C H 0.3421 0.5050 0.3516 0.046 Uiso 1 1 calc R U . . .
 C14 C 0.23422(7) 0.36498(6) 0.30773(8) 0.0336(3) Uani 1 1 d . . . . .
 H14A H 0.2207 0.3408 0.2680 0.050 Uiso 1 1 calc R U . . .
 H14B H 0.1887 0.3778 0.3201 0.050 Uiso 1 1 calc R U . . .
 H14C H 0.2652 0.3445 0.3457 0.050 Uiso 1 1 calc R U . . .
 C15 C 0.22020(6) 0.46202(5) 0.21653(6) 0.0239(2) Uani 1 1 d . . . . .
 H15A H 0.2482 0.4881 0.1942 0.029 Uiso 1 1 calc R U . . .
 H15B H 0.1968 0.4341 0.1825 0.029 Uiso 1 1 calc R U . . .
 C16 C 0.15778(6) 0.49422(5) 0.23943(6) 0.0235(2) Uani 1 1 d . . . . .
 H16A H 0.1757 0.5322 0.2521 0.028 Uiso 1 1 calc R U . . .
 H16B H 0.1484 0.4763 0.2805 0.028 Uiso 1 1 calc R U . . .
 C17 C 0.02928(7) 0.42628(5) 0.17103(8) 0.0345(3) Uani 1 1 d . . . . .
 H17A H 0.0178 0.4175 0.2146 0.052 Uiso 1 1 calc R U . . .
 H17B H 0.0667 0.4002 0.1623 0.052 Uiso 1 1 calc R U . . .
 H17C H -0.0164 0.4234 0.1349 0.052 Uiso 1 1 calc R U . . .
 C18 C 0.08586(7) 0.51501(6) 0.08896(7) 0.0313(3) Uani 1 1 d . . . . .
 H18A H 0.0404 0.5088 0.0534 0.047 Uiso 1 1 calc R U . . .
 H18B H 0.1260 0.4912 0.0810 0.047 Uiso 1 1 calc R U . . .
 H18C H 0.1010 0.5538 0.0883 0.047 Uiso 1 1 calc R U . . .
 C19 C -0.05258(6) 0.52797(5) 0.22289(6) 0.0231(2) Uani 1 1 d . . . . .
 C20 C -0.04421(7) 0.52925(6) 0.29381(7) 0.0280(3) Uani 1 1 d . . . . .
 C21 C -0.10475(8) 0.51565(7) 0.32128(8) 0.0361(3) Uani 1 1 d . . . . .
 H21 H -0.0991 0.5173 0.3689 0.043 Uiso 1 1 calc R U . . .
 C22 C -0.17269(8) 0.49992(7) 0.28049(8) 0.0396(3) Uani 1 1 d . . . . .
 H22 H -0.2136 0.4915 0.2998 0.048 Uiso 1 1 calc R U . . .
 C23 C -0.18040(7) 0.49663(6) 0.21136(8) 0.0340(3) Uani 1 1 d . . . . .
 H23 H -0.2268 0.4850 0.1835 0.041 Uiso 1 1 calc R U . . .
 C24 C -0.12186(6) 0.50994(5) 0.18134(7) 0.0259(2) Uani 1 1 d . . . . .
 C25 C 0.02991(7) 0.54451(7) 0.34162(7) 0.0335(3) Uani 1 1 d . . . . .
 H25 H 0.0677 0.5478 0.3136 0.040 Uiso 1 1 calc R U . . .
 C26 C 0.05723(11) 0.49932(10) 0.39403(10) 0.0603(5) Uani 1 1 d . . . . .
 H26A H 0.1077 0.5083 0.4202 0.090 Uiso 1 1 calc R U . . .
 H26B H 0.0581 0.4639 0.3709 0.090 Uiso 1 1 calc R U . . .
 H26C H 0.0234 0.4968 0.4246 0.090 Uiso 1 1 calc R U . . .
 C27 C 0.02726(9) 0.59992(9) 0.37619(11) 0.0538(5) Uani 1 1 d . . . . .
 H27A H -0.0103 0.5986 0.4033 0.081 Uiso 1 1 calc R U . . .
 H27B H 0.0140 0.6290 0.3418 0.081 Uiso 1 1 calc R U . . .
 H27C H 0.0764 0.6080 0.4058 0.081 Uiso 1 1 calc R U . . .
 C28 C -0.13401(7) 0.50646(6) 0.10488(7) 0.0293(3) Uani 1 1 d . . . . .
 H28 H -0.0837 0.5055 0.0943 0.035 Uiso 1 1 calc R U . . .
 C29 C -0.17577(9) 0.45433(7) 0.07492(8) 0.0426(3) Uani 1 1 d . . . . .
 H29A H -0.1519 0.4219 0.0998 0.064 Uiso 1 1 calc R U . . .
 H29B H -0.1744 0.4511 0.0271 0.064 Uiso 1 1 calc R U . . .
 H29C H -0.2278 0.4566 0.0786 0.064 Uiso 1 1 calc R U . . .
 C30 C -0.17508(10) 0.55719(7) 0.07002(9) 0.0456(4) Uani 1 1 d . . . . .
 H30A H -0.2241 0.5600 0.0808 0.068 Uiso 1 1 calc R U . . .
 H30B H -0.1817 0.5537 0.0209 0.068 Uiso 1 1 calc R U . . .
 H30C H -0.1458 0.5904 0.0859 0.068 Uiso 1 1 calc R U . . .
 C31 C 0.07174(7) 0.72780(5) 0.15720(7) 0.0276(3) Uani 1 1 d . . . . .
 C32 C 0.06043(8) 0.77689(6) 0.19202(8) 0.0354(3) Uani 1 1 d . . . . .
 C33 C 0.02793(10) 0.82269(7) 0.15524(11) 0.0503(4) Uani 1 1 d . . . . .
 H33 H 0.0205 0.8553 0.1788 0.060 Uiso 1 1 calc R U . . .
 C34 C 0.00633(12) 0.82196(8) 0.08587(12) 0.0609(5) Uani 1 1 d . . . . .
 H34 H -0.0177 0.8532 0.0618 0.073 Uiso 1 1 calc R U . . .
 C35 C 0.01987(12) 0.77525(8) 0.05126(10) 0.0554(5) Uani 1 1 d . . . . .
 H35 H 0.0062 0.7751 0.0032 0.066 Uiso 1 1 calc R U . . .
 C36 C 0.05319(9) 0.72841(6) 0.08555(8) 0.0378(3) Uani 1 1 d . . . . .
 C37 C 0.06996(11) 0.67892(7) 0.04545(8) 0.0455(4) Uani 1 1 d . . . . .
 H37 H 0.0946 0.6506 0.0792 0.055 Uiso 1 1 calc R U . . .
 C38 C -0.00001(14) 0.65250(11) 0.00288(13) 0.0747(7) Uani 1 1 d . . . . .
 H38A H -0.0318 0.6398 0.0324 0.112 Uiso 1 1 calc R U . . .
 H38B H 0.0138 0.6210 -0.0219 0.112 Uiso 1 1 calc R U . . .
 H38C H -0.0274 0.6797 -0.0294 0.112 Uiso 1 1 calc R U . . .
 C39 C 0.12552(16) 0.69379(11) 0.00362(13) 0.0757(7) Uani 1 1 d . . . . .
 H39A H 0.1043 0.7228 -0.0289 0.114 Uiso 1 1 calc R U . . .
 H39B H 0.1361 0.6610 -0.0209 0.114 Uiso 1 1 calc R U . . .
 H39C H 0.1719 0.7071 0.0336 0.114 Uiso 1 1 calc R U . . .
 C40 C 0.07971(9) 0.77927(7) 0.26864(9) 0.0420(4) Uani 1 1 d . . . . .
 H40 H 0.1126 0.7469 0.2857 0.050 Uiso 1 1 calc R U . . .
 C41 C 0.00924(11) 0.77380(9) 0.29581(11) 0.0562(5) Uani 1 1 d . . . . .
 H41A H 0.0227 0.7768 0.3453 0.084 Uiso 1 1 calc R U . . .
 H41B H -0.0141 0.7378 0.2827 0.084 Uiso 1 1 calc R U . . .
 H41C H -0.0259 0.8033 0.2769 0.084 Uiso 1 1 calc R U . . .
 C42 C 0.12279(10) 0.83177(8) 0.29642(12) 0.0573(5) Uani 1 1 d . . . . .
 H42A H 0.0909 0.8641 0.2824 0.086 Uiso 1 1 calc R U . . .
 H42B H 0.1677 0.8348 0.2786 0.086 Uiso 1 1 calc R U . . .
 H42C H 0.1373 0.8300 0.3460 0.086 Uiso 1 1 calc R U . . .
 C43 C 0.24670(7) 0.73276(6) 0.23027(8) 0.0344(3) Uani 1 1 d . . . . .
 H43A H 0.2341 0.7497 0.1852 0.052 Uiso 1 1 calc R U . . .
 H43B H 0.3001 0.7237 0.2425 0.052 Uiso 1 1 calc R U . . .
 H43C H 0.2353 0.7587 0.2635 0.052 Uiso 1 1 calc R U . . .
 C44 C 0.20104(7) 0.64212(6) 0.31855(7) 0.0307(3) Uani 1 1 d . . . . .
 H44A H 0.1879 0.6717 0.3466 0.046 Uiso 1 1 calc R U . . .
 H44B H 0.2529 0.6307 0.3371 0.046 Uiso 1 1 calc R U . . .
 H44C H 0.1677 0.6105 0.3184 0.046 Uiso 1 1 calc R U . . .
 C45 C 0.23758(6) 0.61721(5) 0.18251(6) 0.0239(2) Uani 1 1 d . . . . .
 H45A H 0.2035 0.5856 0.1679 0.029 Uiso 1 1 calc R U . . .
 H45B H 0.2459 0.6354 0.1412 0.029 Uiso 1 1 calc R U . . .
 C46 C 0.31351(6) 0.59490(5) 0.22445(6) 0.0239(2) Uani 1 1 d . . . . .
 H46A H 0.3039 0.5623 0.2506 0.029 Uiso 1 1 calc R U . . .
 H46B H 0.3369 0.6236 0.2573 0.029 Uiso 1 1 calc R U . . .
 C47 C 0.41875(7) 0.64283(6) 0.15073(8) 0.0326(3) Uani 1 1 d . . . . .
 H47A H 0.4502 0.6593 0.1917 0.049 Uiso 1 1 calc R U . . .
 H47B H 0.3769 0.6676 0.1320 0.049 Uiso 1 1 calc R U . . .
 H47C H 0.4485 0.6372 0.1172 0.049 Uiso 1 1 calc R U . . .
 C48 C 0.32923(7) 0.53919(6) 0.09325(7) 0.0310(3) Uani 1 1 d . . . . .
 H48A H 0.3629 0.5328 0.0631 0.047 Uiso 1 1 calc R U . . .
 H48B H 0.2875 0.5626 0.0702 0.047 Uiso 1 1 calc R U . . .
 H48C H 0.3099 0.5037 0.1051 0.047 Uiso 1 1 calc R U . . .
 C49 C 0.52514(6) 0.55281(5) 0.24014(6) 0.0230(2) Uani 1 1 d . . . . .
 C50 C 0.57513(7) 0.55956(5) 0.19699(7) 0.0284(3) Uani 1 1 d . . . . .
 C51 C 0.64867(7) 0.57564(6) 0.22476(9) 0.0383(3) Uani 1 1 d . . . . .
 H51 H 0.6820 0.5798 0.1959 0.046 Uiso 1 1 calc R U . . .
 C52 C 0.67421(8) 0.58566(7) 0.29326(10) 0.0439(4) Uani 1 1 d . . . . .
 H52 H 0.7248 0.5958 0.3113 0.053 Uiso 1 1 calc R U . . .
 C53 C 0.62556(8) 0.58080(6) 0.33513(8) 0.0385(3) Uani 1 1 d . . . . .
 H53 H 0.6429 0.5882 0.3821 0.046 Uiso 1 1 calc R U . . .
 C54 C 0.55120(7) 0.56516(5) 0.30978(7) 0.0288(3) Uani 1 1 d . . . . .
 C55 C 0.55089(7) 0.54740(6) 0.12174(7) 0.0332(3) Uani 1 1 d . . . . .
 H55 H 0.4951 0.5499 0.1085 0.040 Uiso 1 1 calc R U . . .
 C56 C 0.58148(10) 0.58878(9) 0.07816(10) 0.0534(4) Uani 1 1 d . . . . .
 H56A H 0.5702 0.6264 0.0904 0.080 Uiso 1 1 calc R U . . .
 H56B H 0.5581 0.5822 0.0303 0.080 Uiso 1 1 calc R U . . .
 H56C H 0.6357 0.5842 0.0859 0.080 Uiso 1 1 calc R U . . .
 C57 C 0.57221(10) 0.48892(8) 0.10565(8) 0.0475(4) Uani 1 1 d . . . . .
 H57A H 0.6266 0.4847 0.1193 0.071 Uiso 1 1 calc R U . . .
 H57B H 0.5551 0.4822 0.0569 0.071 Uiso 1 1 calc R U . . .
 H57C H 0.5486 0.4623 0.1304 0.071 Uiso 1 1 calc R U . . .
 C58 C 0.49959(8) 0.56163(7) 0.35774(7) 0.0377(3) Uani 1 1 d . . . . .
 H58 H 0.4485 0.5534 0.3295 0.045 Uiso 1 1 calc R U . . .
 C59 C 0.52028(13) 0.51456(12) 0.40816(11) 0.0741(7) Uani 1 1 d . . . . .
 H59A H 0.5708 0.5205 0.4361 0.111 Uiso 1 1 calc R U . . .
 H59B H 0.5187 0.4795 0.3837 0.111 Uiso 1 1 calc R U . . .
 H59C H 0.4847 0.5132 0.4372 0.111 Uiso 1 1 calc R U . . .
 C60 C 0.49468(16) 0.61704(12) 0.39218(16) 0.0882(9) Uani 1 1 d . . . . .
 H60A H 0.4560 0.6151 0.4181 0.132 Uiso 1 1 calc R U . . .
 H60B H 0.4819 0.6461 0.3578 0.132 Uiso 1 1 calc R U . . .
 H60C H 0.5430 0.6255 0.4229 0.132 Uiso 1 1 calc R U . . .
 C61 C 0.54742(7) 0.36029(6) 0.21751(8) 0.0356(3) Uani 1 1 d D U . . .
 H61A H 0.5369 0.3654 0.1678 0.043 Uiso 0.72 1 calc R U P A 1
 H61B H 0.5108 0.3337 0.2280 0.043 Uiso 0.72 1 calc R U P A 1
 H61C H 0.5168 0.3609 0.1704 0.043 Uiso 0.28 1 calc R U P B 2
 H61D H 0.5307 0.3294 0.2423 0.043 Uiso 0.28 1 calc R U P B 2
 C64 C 0.61914(7) 0.43038(6) 0.28672(8) 0.0342(3) Uani 1 1 d D U . . .
 H64A H 0.6282 0.4238 0.3361 0.041 Uiso 0.72 1 calc R U P C 1
 H64B H 0.6276 0.4699 0.2787 0.041 Uiso 0.72 1 calc R U P C 1
 H64C H 0.6207 0.4394 0.3346 0.041 Uiso 0.28 1 calc R U P D 2
 H64D H 0.6341 0.4636 0.2648 0.041 Uiso 0.28 1 calc R U P D 2
 C65 C -0.13852(9) 0.65343(7) 0.22505(11) 0.0488(4) Uani 1 1 d D U . . .
 H65A H -0.1121 0.6515 0.2734 0.059 Uiso 0.72 1 calc R U P E 1
 H65B H -0.1646 0.6179 0.2120 0.059 Uiso 0.72 1 calc R U P E 1
 H65C H -0.1195 0.6673 0.2718 0.059 Uiso 0.28 1 calc R U P F 2
 H65D H -0.1493 0.6134 0.2266 0.059 Uiso 0.28 1 calc R U P F 2
 C68 C -0.11675(8) 0.70740(7) 0.13314(11) 0.0487(4) Uani 1 1 d D U . . .
 H68A H -0.1132 0.6966 0.0870 0.058 Uiso 0.72 1 calc R U P G 1
 H68B H -0.0911 0.7432 0.1451 0.058 Uiso 0.72 1 calc R U P G 1
 H68C H -0.1209 0.6924 0.0871 0.058 Uiso 0.28 1 calc R U P H 2
 H68D H -0.0817 0.7390 0.1392 0.058 Uiso 0.28 1 calc R U P H 2
 C62 C 0.62647(12) 0.33952(10) 0.24449(17) 0.0398(6) Uani 0.72 1 d D U P I 1
 H62A H 0.6316 0.3191 0.2875 0.048 Uiso 0.72 1 calc R U P I 1
 H62B H 0.6430 0.3158 0.2111 0.048 Uiso 0.72 1 calc R U P I 1
 C63 C 0.66879(14) 0.39376(11) 0.25505(16) 0.0381(6) Uani 0.72 1 d D U P I 1
 H63A H 0.6747 0.4092 0.2115 0.046 Uiso 0.72 1 calc R U P I 1
 H63B H 0.7188 0.3891 0.2858 0.046 Uiso 0.72 1 calc R U P I 1
 C66A C -0.19374(19) 0.70097(13) 0.2129(2) 0.0577(10) Uani 0.72 1 d D U P J 1
 H66A H -0.2428 0.6902 0.2210 0.069 Uiso 0.72 1 calc R U P J 1
 H66B H -0.1743 0.7338 0.2406 0.069 Uiso 0.72 1 calc R U P J 1
 C67A C -0.19735(15) 0.71000(16) 0.1387(2) 0.0563(11) Uani 0.72 1 d D U P J 1
 H67A H -0.2196 0.7464 0.1236 0.068 Uiso 0.72 1 calc R U P J 1
 H67B H -0.2275 0.6808 0.1108 0.068 Uiso 0.72 1 calc R U P J 1
 C62A C 0.6302(2) 0.3556(4) 0.2191(4) 0.050(2) Uani 0.28 1 d D U P I 2
 H62C H 0.6450 0.3163 0.2188 0.060 Uiso 0.28 1 calc R U P I 2
 H62D H 0.6413 0.3740 0.1791 0.060 Uiso 0.28 1 calc R U P I 2
 C63A C 0.6718(4) 0.3832(3) 0.2832(4) 0.048(2) Uani 0.28 1 d D U P I 2
 H63C H 0.7215 0.3966 0.2794 0.058 Uiso 0.28 1 calc R U P I 2
 H63D H 0.6778 0.3584 0.3229 0.058 Uiso 0.28 1 calc R U P I 2
 C66 C -0.2072(4) 0.6854(4) 0.1883(6) 0.073(3) Uani 0.28 1 d D U P J 2
 H66C H -0.2447 0.6588 0.1637 0.088 Uiso 0.28 1 calc R U P J 2
 H66D H -0.2290 0.7042 0.2224 0.088 Uiso 0.28 1 calc R U P J 2
 C67 C -0.1926(4) 0.7278(4) 0.1388(8) 0.066(3) Uani 0.28 1 d D U P J 2
 H67C H -0.1904 0.7658 0.1573 0.079 Uiso 0.28 1 calc R U P J 2
 H67D H -0.2299 0.7261 0.0950 0.079 Uiso 0.28 1 calc R U P J 2
 C69 C 0.44598(10) 0.81451(9) 0.45441(9) 0.0524(4) Uani 1 1 d . . . . .
 H69 H 0.4956 0.8285 0.4664 0.063 Uiso 1 1 calc R U . . .
 C70 C 0.43278(11) 0.76258(9) 0.42813(10) 0.0536(4) Uani 1 1 d . . . . .
 H70 H 0.4731 0.7405 0.4215 0.064 Uiso 1 1 calc R U . . .
 C71 C 0.36120(12) 0.74214(8) 0.41133(10) 0.0559(5) Uani 1 1 d . . . . .
 H71 H 0.3522 0.7059 0.3933 0.067 Uiso 1 1 calc R U . . .
 C72 C 0.30308(11) 0.77368(9) 0.42053(12) 0.0600(5) Uani 1 1 d . . . . .
 H72 H 0.2537 0.7593 0.4089 0.072 Uiso 1 1 calc R U . . .
 C73 C 0.31559(13) 0.82617(9) 0.44650(12) 0.0637(5) Uani 1 1 d . . . . .
 H73 H 0.2750 0.8482 0.4527 0.076 Uiso 1 1 calc R U . . .
 C74 C 0.38740(13) 0.84662(8) 0.46346(10) 0.0581(5) Uani 1 1 d . . . . .
 H74 H 0.3965 0.8829 0.4814 0.070 Uiso 1 1 calc R U . . .
 C75 C 0.25471(19) 0.66001(16) 0.53467(19) 0.1035(11) Uani 1 1 d . . . . .
 H75 H 0.2686 0.6971 0.5285 0.124 Uiso 1 1 calc R U . . .
 C76 C 0.19873(17) 0.64941(11) 0.56563(15) 0.0821(7) Uani 1 1 d . . . . .
 H76 H 0.1726 0.6791 0.5802 0.099 Uiso 1 1 calc R U . . .
 C77 C 0.17975(13) 0.59614(10) 0.57589(11) 0.0630(5) Uani 1 1 d . . . . .
 H77 H 0.1403 0.5891 0.5976 0.076 Uiso 1 1 calc R U . . .
 C78 C 0.21624(13) 0.55309(10) 0.55562(11) 0.0651(5) Uani 1 1 d . . . . .
 H78 H 0.2031 0.5163 0.5643 0.078 Uiso 1 1 calc R U . . .
 C79 C 0.27197(14) 0.56239(15) 0.52268(12) 0.0833(8) Uani 1 1 d . . . . .
 H79 H 0.2968 0.5323 0.5073 0.100 Uiso 1 1 calc R U . . .
 C80 C 0.29186(15) 0.6170(2) 0.51194(15) 0.1068(14) Uani 1 1 d . . . . .
 H80 H 0.3305 0.6244 0.4893 0.128 Uiso 1 1 calc R U . . .
 C81 C 0.20538(12) 0.40396(9) 0.48799(10) 0.0573(5) Uani 1 1 d . . . . .
 H81 H 0.2026 0.4347 0.4584 0.069 Uiso 1 1 calc R U . . .
 C82 C 0.25998(11) 0.36514(9) 0.49099(9) 0.0534(4) Uani 1 1 d . . . . .
 H82 H 0.2951 0.3690 0.4637 0.064 Uiso 1 1 calc R U . . .
 C83 C 0.26393(14) 0.32088(9) 0.53320(11) 0.0648(6) Uani 1 1 d . . . . .
 H83 H 0.3013 0.2935 0.5346 0.078 Uiso 1 1 calc R U . . .
 C84 C 0.21396(15) 0.31574(9) 0.57373(12) 0.0663(6) Uani 1 1 d . . . . .
 H84 H 0.2177 0.2855 0.6041 0.080 Uiso 1 1 calc R U . . .
 C85 C 0.15841(12) 0.35465(10) 0.57016(11) 0.0600(5) Uani 1 1 d . . . . .
 H85 H 0.1231 0.3508 0.5972 0.072 Uiso 1 1 calc R U . . .
 C86 C 0.15454(12) 0.39885(9) 0.52735(11) 0.0572(5) Uani 1 1 d . . . . .
 H86 H 0.1167 0.4259 0.5249 0.069 Uiso 1 1 calc R U . . .

loop_
  _atom_site_aniso_label
  _atom_site_aniso_U_11
  _atom_site_aniso_U_22
  _atom_site_aniso_U_33
  _atom_site_aniso_U_23
  _atom_site_aniso_U_13
  _atom_site_aniso_U_12
 Si1 0.01804(14) 0.02009(15) 0.02707(16) 0.00259(12) 0.00643(11) 0.00187(11)
 Si2 0.01613(13) 0.01937(14) 0.02700(15) 0.00012(11) 0.00559(11) -0.00015(10)
 Si3 0.01630(14) 0.01946(15) 0.02981(16) -0.00257(12) 0.00443(11) -0.00031(11)
 Si4 0.01573(13) 0.02058(15) 0.02572(15) 0.00222(11) 0.00424(11) 0.00158(10)
 Mg1 0.01697(17) 0.01922(18) 0.0293(2) 0.00163(15) 0.00593(14) 0.00256(13)
 Mg2 0.01628(17) 0.02022(19) 0.0361(2) 0.00004(16) 0.00554(15) 0.00156(14)
 O1 0.0187(4) 0.0249(4) 0.0375(5) -0.0029(4) 0.0046(3) 0.0054(3)
 O2 0.0202(4) 0.0305(5) 0.0607(7) 0.0029(5) 0.0092(4) 0.0075(4)
 N1 0.0180(4) 0.0193(5) 0.0292(5) 0.0017(4) 0.0050(4) 0.0023(3)
 N2 0.0154(4) 0.0218(5) 0.0300(5) 0.0017(4) 0.0060(4) 0.0002(3)
 N3 0.0181(4) 0.0196(5) 0.0326(5) -0.0021(4) 0.0057(4) 0.0015(4)
 N4 0.0162(4) 0.0213(5) 0.0288(5) 0.0020(4) 0.0052(4) 0.0015(4)
 C1 0.0182(5) 0.0204(6) 0.0324(6) 0.0012(5) 0.0043(4) 0.0016(4)
 C2 0.0259(6) 0.0240(6) 0.0367(7) 0.0039(5) 0.0023(5) 0.0039(5)
 C3 0.0418(8) 0.0236(6) 0.0510(9) 0.0055(6) 0.0022(6) 0.0108(6)
 C4 0.0493(9) 0.0233(7) 0.0612(10) -0.0080(7) 0.0017(7) 0.0102(6)
 C5 0.0394(7) 0.0325(7) 0.0434(8) -0.0116(6) -0.0004(6) 0.0051(6)
 C6 0.0226(5) 0.0268(6) 0.0341(7) -0.0014(5) 0.0026(5) 0.0032(5)
 C7 0.0334(7) 0.0318(7) 0.0338(7) 0.0078(5) 0.0033(5) 0.0068(5)
 C8 0.0415(8) 0.0526(10) 0.0440(9) 0.0179(7) 0.0063(7) 0.0044(7)
 C9 0.0404(8) 0.0719(12) 0.0374(8) 0.0030(8) 0.0011(7) -0.0128(8)
 C10 0.0290(6) 0.0333(7) 0.0287(6) -0.0005(5) 0.0039(5) 0.0040(5)
 C11 0.0363(8) 0.0468(9) 0.0494(9) 0.0050(7) -0.0082(7) 0.0008(7)
 C12 0.0476(9) 0.0686(12) 0.0448(9) 0.0109(8) 0.0196(7) 0.0139(8)
 C13 0.0303(6) 0.0328(7) 0.0287(6) -0.0022(5) 0.0069(5) 0.0032(5)
 C14 0.0275(6) 0.0300(7) 0.0450(8) 0.0086(6) 0.0118(6) -0.0017(5)
 C15 0.0188(5) 0.0244(6) 0.0292(6) 0.0012(5) 0.0073(4) 0.0038(4)
 C16 0.0184(5) 0.0241(6) 0.0286(6) 0.0008(5) 0.0067(4) 0.0043(4)
 C17 0.0269(6) 0.0228(6) 0.0538(9) -0.0019(6) 0.0096(6) -0.0032(5)
 C18 0.0289(6) 0.0384(7) 0.0271(6) -0.0009(5) 0.0072(5) 0.0000(5)
 C19 0.0153(5) 0.0222(5) 0.0319(6) 0.0031(5) 0.0055(4) 0.0019(4)
 C20 0.0200(5) 0.0325(6) 0.0318(6) 0.0009(5) 0.0064(5) 0.0025(5)
 C21 0.0290(6) 0.0482(8) 0.0336(7) 0.0038(6) 0.0124(5) 0.0009(6)
 C22 0.0237(6) 0.0509(9) 0.0485(8) 0.0064(7) 0.0168(6) -0.0037(6)
 C23 0.0165(5) 0.0410(8) 0.0436(8) 0.0037(6) 0.0054(5) -0.0042(5)
 C24 0.0165(5) 0.0261(6) 0.0339(6) 0.0040(5) 0.0031(5) 0.0013(4)
 C25 0.0224(6) 0.0473(8) 0.0296(6) -0.0030(6) 0.0037(5) 0.0013(5)
 C26 0.0433(9) 0.0783(14) 0.0490(10) 0.0184(10) -0.0098(8) 0.0013(9)
 C27 0.0350(8) 0.0642(11) 0.0616(11) -0.0263(9) 0.0103(7) -0.0046(7)
 C28 0.0206(5) 0.0314(7) 0.0326(7) 0.0043(5) -0.0003(5) -0.0019(5)
 C29 0.0429(8) 0.0396(8) 0.0379(8) 0.0017(6) -0.0053(6) -0.0093(6)
 C30 0.0506(9) 0.0386(8) 0.0420(8) 0.0097(7) 0.0001(7) 0.0075(7)
 C31 0.0219(5) 0.0215(6) 0.0388(7) -0.0012(5) 0.0062(5) 0.0023(4)
 C32 0.0299(6) 0.0246(6) 0.0509(9) -0.0059(6) 0.0079(6) 0.0048(5)
 C33 0.0500(9) 0.0252(7) 0.0735(12) -0.0015(7) 0.0100(8) 0.0134(6)
 C34 0.0681(12) 0.0349(9) 0.0751(13) 0.0173(9) 0.0076(10) 0.0207(8)
 C35 0.0675(11) 0.0476(10) 0.0467(9) 0.0144(8) 0.0047(8) 0.0143(8)
 C36 0.0416(7) 0.0311(7) 0.0387(8) 0.0022(6) 0.0056(6) 0.0058(6)
 C37 0.0615(10) 0.0415(8) 0.0319(7) -0.0026(6) 0.0081(7) 0.0079(7)
 C38 0.0788(15) 0.0682(14) 0.0678(14) -0.0262(12) -0.0015(11) 0.0001(11)
 C39 0.0965(18) 0.0712(15) 0.0709(14) -0.0095(12) 0.0425(13) 0.0074(13)
 C40 0.0401(8) 0.0328(7) 0.0515(9) -0.0178(7) 0.0077(7) 0.0071(6)
 C41 0.0594(11) 0.0542(11) 0.0596(11) -0.0211(9) 0.0232(9) -0.0029(8)
 C42 0.0409(8) 0.0460(10) 0.0816(14) -0.0334(9) 0.0074(8) 0.0045(7)
 C43 0.0249(6) 0.0245(6) 0.0530(8) -0.0037(6) 0.0078(6) -0.0042(5)
 C44 0.0277(6) 0.0326(7) 0.0311(6) -0.0030(5) 0.0053(5) -0.0008(5)
 C45 0.0169(5) 0.0232(6) 0.0307(6) -0.0007(5) 0.0039(4) 0.0022(4)
 C46 0.0177(5) 0.0244(6) 0.0289(6) 0.0012(5) 0.0042(4) 0.0023(4)
 C47 0.0272(6) 0.0269(6) 0.0450(8) 0.0088(5) 0.0114(5) 0.0017(5)
 C48 0.0259(6) 0.0366(7) 0.0289(6) -0.0026(5) 0.0030(5) 0.0013(5)
 C49 0.0177(5) 0.0197(5) 0.0309(6) 0.0011(4) 0.0041(4) 0.0021(4)
 C50 0.0204(5) 0.0274(6) 0.0382(7) 0.0038(5) 0.0087(5) 0.0026(5)
 C51 0.0198(6) 0.0411(8) 0.0555(9) 0.0016(7) 0.0117(6) -0.0017(5)
 C52 0.0191(6) 0.0433(8) 0.0642(10) -0.0078(7) -0.0003(6) -0.0053(5)
 C53 0.0305(7) 0.0358(7) 0.0427(8) -0.0100(6) -0.0042(6) 0.0022(6)
 C54 0.0258(6) 0.0251(6) 0.0337(7) -0.0038(5) 0.0037(5) 0.0034(5)
 C55 0.0243(6) 0.0432(8) 0.0348(7) 0.0084(6) 0.0122(5) 0.0065(5)
 C56 0.0441(9) 0.0695(12) 0.0525(10) 0.0227(9) 0.0234(8) 0.0037(8)
 C57 0.0545(9) 0.0522(10) 0.0354(8) -0.0003(7) 0.0099(7) 0.0141(8)
 C58 0.0359(7) 0.0476(8) 0.0291(7) -0.0061(6) 0.0069(6) 0.0053(6)
 C59 0.0616(12) 0.112(2) 0.0521(11) 0.0368(13) 0.0204(9) 0.0212(12)
 C60 0.0910(17) 0.0866(18) 0.104(2) -0.0536(16) 0.0570(16) -0.0086(14)
 C61 0.0259(6) 0.0302(7) 0.0497(8) -0.0115(6) 0.0070(6) 0.0064(5)
 C64 0.0201(6) 0.0331(7) 0.0451(8) -0.0041(6) -0.0010(5) 0.0033(5)
 C65 0.0299(7) 0.0431(9) 0.0791(12) 0.0000(8) 0.0243(8) 0.0080(6)
 C68 0.0312(7) 0.0375(8) 0.0738(12) 0.0112(8) 0.0046(7) 0.0125(6)
 C62 0.0311(11) 0.0347(13) 0.0510(16) -0.0028(11) 0.0048(10) 0.0167(9)
 C63 0.0151(9) 0.0466(14) 0.0476(16) -0.0001(12) -0.0023(11) 0.0100(8)
 C66A 0.0329(14) 0.0396(16) 0.106(3) -0.0118(15) 0.0273(14) 0.0115(12)
 C67A 0.0300(13) 0.028(2) 0.105(3) 0.008(2) 0.0029(13) 0.0179(10)
 C62A 0.036(3) 0.058(5) 0.048(4) -0.015(3) -0.007(3) 0.026(3)
 C63A 0.032(3) 0.046(4) 0.052(4) -0.009(3) -0.020(3) 0.022(3)
 C66 0.039(4) 0.051(5) 0.138(8) 0.015(6) 0.039(4) 0.015(4)
 C67 0.062(5) 0.033(6) 0.107(6) 0.023(5) 0.030(4) 0.039(4)
 C69 0.0481(9) 0.0639(11) 0.0426(9) -0.0016(8) 0.0053(7) -0.0179(8)
 C70 0.0507(9) 0.0564(11) 0.0492(10) -0.0002(8) 0.0028(8) 0.0106(8)
 C71 0.0661(11) 0.0370(9) 0.0558(10) -0.0015(8) -0.0035(9) -0.0057(8)
 C72 0.0444(9) 0.0616(12) 0.0701(13) 0.0041(10) 0.0052(9) -0.0123(8)
 C73 0.0630(12) 0.0586(12) 0.0748(14) 0.0043(10) 0.0272(10) 0.0114(9)
 C74 0.0847(14) 0.0406(9) 0.0520(10) -0.0077(8) 0.0219(10) -0.0122(9)
 C75 0.092(2) 0.102(2) 0.111(3) 0.043(2) 0.0115(19) -0.0306(19)
 C76 0.0899(18) 0.0626(14) 0.0885(18) 0.0168(13) 0.0103(14) -0.0032(13)
 C77 0.0712(13) 0.0614(12) 0.0560(11) 0.0011(9) 0.0142(10) -0.0089(10)
 C78 0.0740(13) 0.0664(13) 0.0521(11) -0.0107(10) 0.0093(10) -0.0102(11)
 C79 0.0646(13) 0.132(3) 0.0470(11) -0.0152(14) -0.0003(10) 0.0087(15)
 C80 0.0554(14) 0.198(4) 0.0643(16) 0.034(2) 0.0090(12) -0.024(2)
 C81 0.0692(12) 0.0499(10) 0.0518(10) 0.0107(8) 0.0121(9) 0.0111(9)
 C82 0.0575(10) 0.0611(11) 0.0412(9) 0.0070(8) 0.0111(8) 0.0111(9)
 C83 0.0817(14) 0.0615(12) 0.0564(11) 0.0174(9) 0.0268(10) 0.0334(11)
 C84 0.0903(16) 0.0523(11) 0.0627(12) 0.0156(9) 0.0312(11) 0.0197(11)
 C85 0.0594(11) 0.0676(13) 0.0569(11) 0.0040(9) 0.0213(9) 0.0094(9)
 C86 0.0574(10) 0.0545(11) 0.0577(11) 0.0014(9) 0.0094(9) 0.0186(9)

_geom_special_details
;
 All esds (except the esd in the dihedral angle between two l.s. planes)
 are estimated using the full covariance matrix.  The cell esds are taken
 into account individually in the estimation of esds in distances, angles
 and torsion angles; correlations between esds in cell parameters are only
 used when they are defined by crystal symmetry.  An approximate (isotropic)
 treatment of cell esds is used for estimating esds involving l.s. planes.
;
loop_
  _geom_bond_atom_site_label_1
  _geom_bond_atom_site_label_2
  _geom_bond_distance
  _geom_bond_site_symmetry_2
  _geom_bond_publ_flag
 Si1 N1 1.7191(10) . ?
 Si1 C13 1.8818(14) . ?
 Si1 C14 1.8793(13) . ?
 Si1 C15 1.8814(12) . ?
 Si2 N2 1.7187(10) . ?
 Si2 C16 1.8819(12) . ?
 Si2 C17 1.8743(13) . ?
 Si2 C18 1.8771(14) . ?
 Si3 N3 1.7196(10) . ?
 Si3 C43 1.8764(13) . ?
 Si3 C44 1.8804(14) . ?
 Si3 C45 1.8865(12) . ?
 Si4 N4 1.7204(10) . ?
 Si4 C46 1.8876(12) . ?
 Si4 C47 1.8790(14) . ?
 Si4 C48 1.8767(14) . ?
 Mg1 O1 2.0200(9) . ?
 Mg1 N1 1.9780(11) . ?
 Mg1 N4 1.9795(11) . ?
 Mg2 O2 2.0311(10) . ?
 Mg2 N2 1.9651(11) . ?
 Mg2 N3 1.9671(11) . ?
 O1 C61 1.4688(16) . ?
 O1 C64 1.4720(15) . ?
 O2 C65 1.463(2) . ?
 O2 C68 1.4687(19) . ?
 N1 C1 1.4227(16) . ?
 N2 C19 1.4215(15) . ?
 N3 C31 1.4184(17) . ?
 N4 C49 1.4212(15) . ?
 C1 C2 1.4229(18) . ?
 C1 C6 1.4137(19) . ?
 C2 C3 1.392(2) . ?
 C2 C7 1.518(2) . ?
 C3 H3 0.9500 . ?
 C3 C4 1.380(3) . ?
 C4 H4 0.9500 . ?
 C4 C5 1.384(2) . ?
 C5 H5 0.9500 . ?
 C5 C6 1.394(2) . ?
 C6 C10 1.5216(18) . ?
 C7 H7 1.0000 . ?
 C7 C8 1.531(2) . ?
 C7 C9 1.530(2) . ?
 C8 H8A 0.9800 . ?
 C8 H8B 0.9800 . ?
 C8 H8C 0.9800 . ?
 C9 H9A 0.9800 . ?
 C9 H9B 0.9800 . ?
 C9 H9C 0.9800 . ?
 C10 H10 1.0000 . ?
 C10 C11 1.530(2) . ?
 C10 C12 1.520(2) . ?
 C11 H11A 0.9800 . ?
 C11 H11B 0.9800 . ?
 C11 H11C 0.9800 . ?
 C12 H12A 0.9800 . ?
 C12 H12B 0.9800 . ?
 C12 H12C 0.9800 . ?
 C13 H13A 0.9800 . ?
 C13 H13B 0.9800 . ?
 C13 H13C 0.9800 . ?
 C14 H14A 0.9800 . ?
 C14 H14B 0.9800 . ?
 C14 H14C 0.9800 . ?
 C15 H15A 0.9900 . ?
 C15 H15B 0.9900 . ?
 C15 C16 1.5478(15) . ?
 C16 H16A 0.9900 . ?
 C16 H16B 0.9900 . ?
 C17 H17A 0.9800 . ?
 C17 H17B 0.9800 . ?
 C17 H17C 0.9800 . ?
 C18 H18A 0.9800 . ?
 C18 H18B 0.9800 . ?
 C18 H18C 0.9800 . ?
 C19 C20 1.4128(19) . ?
 C19 C24 1.4226(17) . ?
 C20 C21 1.3981(19) . ?
 C20 C25 1.5227(17) . ?
 C21 H21 0.9500 . ?
 C21 C22 1.382(2) . ?
 C22 H22 0.9500 . ?
 C22 C23 1.380(2) . ?
 C23 H23 0.9500 . ?
 C23 C24 1.3951(18) . ?
 C24 C28 1.5186(19) . ?
 C25 H25 1.0000 . ?
 C25 C26 1.527(2) . ?
 C25 C27 1.520(2) . ?
 C26 H26A 0.9800 . ?
 C26 H26B 0.9800 . ?
 C26 H26C 0.9800 . ?
 C27 H27A 0.9800 . ?
 C27 H27B 0.9800 . ?
 C27 H27C 0.9800 . ?
 C28 H28 1.0000 . ?
 C28 C29 1.5275(19) . ?
 C28 C30 1.5263(19) . ?
 C29 H29A 0.9800 . ?
 C29 H29B 0.9800 . ?
 C29 H29C 0.9800 . ?
 C30 H30A 0.9800 . ?
 C30 H30B 0.9800 . ?
 C30 H30C 0.9800 . ?
 C31 C32 1.4232(19) . ?
 C31 C36 1.415(2) . ?
 C32 C33 1.391(2) . ?
 C32 C40 1.514(2) . ?
 C33 H33 0.9500 . ?
 C33 C34 1.372(3) . ?
 C34 H34 0.9500 . ?
 C34 C35 1.385(3) . ?
 C35 H35 0.9500 . ?
 C35 C36 1.395(2) . ?
 C36 C37 1.521(2) . ?
 C37 H37 1.0000 . ?
 C37 C38 1.514(3) . ?
 C37 C39 1.519(3) . ?
 C38 H38A 0.9800 . ?
 C38 H38B 0.9800 . ?
 C38 H38C 0.9800 . ?
 C39 H39A 0.9800 . ?
 C39 H39B 0.9800 . ?
 C39 H39C 0.9800 . ?
 C40 H40 1.0000 . ?
 C40 C41 1.530(2) . ?
 C40 C42 1.534(2) . ?
 C41 H41A 0.9800 . ?
 C41 H41B 0.9800 . ?
 C41 H41C 0.9800 . ?
 C42 H42A 0.9800 . ?
 C42 H42B 0.9800 . ?
 C42 H42C 0.9800 . ?
 C43 H43A 0.9800 . ?
 C43 H43B 0.9800 . ?
 C43 H43C 0.9800 . ?
 C44 H44A 0.9800 . ?
 C44 H44B 0.9800 . ?
 C44 H44C 0.9800 . ?
 C45 H45A 0.9900 . ?
 C45 H45B 0.9900 . ?
 C45 C46 1.5530(15) . ?
 C46 H46A 0.9900 . ?
 C46 H46B 0.9900 . ?
 C47 H47A 0.9800 . ?
 C47 H47B 0.9800 . ?
 C47 H47C 0.9800 . ?
 C48 H48A 0.9800 . ?
 C48 H48B 0.9800 . ?
 C48 H48C 0.9800 . ?
 C49 C50 1.4218(18) . ?
 C49 C54 1.4149(19) . ?
 C50 C51 1.3941(19) . ?
 C50 C55 1.517(2) . ?
 C51 H51 0.9500 . ?
 C51 C52 1.381(3) . ?
 C52 H52 0.9500 . ?
 C52 C53 1.378(2) . ?
 C53 H53 0.9500 . ?
 C53 C54 1.3968(19) . ?
 C54 C58 1.515(2) . ?
 C55 H55 1.0000 . ?
 C55 C56 1.529(2) . ?
 C55 C57 1.525(2) . ?
 C56 H56A 0.9800 . ?
 C56 H56B 0.9800 . ?
 C56 H56C 0.9800 . ?
 C57 H57A 0.9800 . ?
 C57 H57B 0.9800 . ?
 C57 H57C 0.9800 . ?
 C58 H58 1.0000 . ?
 C58 C59 1.519(3) . ?
 C58 C60 1.525(3) . ?
 C59 H59A 0.9800 . ?
 C59 H59B 0.9800 . ?
 C59 H59C 0.9800 . ?
 C60 H60A 0.9800 . ?
 C60 H60B 0.9800 . ?
 C60 H60C 0.9800 . ?
 C61 H61A 0.9900 . ?
 C61 H61B 0.9900 . ?
 C61 H61C 0.9900 . ?
 C61 H61D 0.9900 . ?
 C61 C62 1.515(2) . ?
 C61 C62A 1.521(4) . ?
 C64 H64A 0.9900 . ?
 C64 H64B 0.9900 . ?
 C64 H64C 0.9900 . ?
 C64 H64D 0.9900 . ?
 C64 C63 1.521(2) . ?
 C64 C63A 1.510(4) . ?
 C65 H65A 0.9900 . ?
 C65 H65B 0.9900 . ?
 C65 H65C 0.9900 . ?
 C65 H65D 0.9900 . ?
 C65 C66A 1.517(3) . ?
 C65 C66 1.519(4) . ?
 C68 H68A 0.9900 . ?
 C68 H68B 0.9900 . ?
 C68 H68C 0.9900 . ?
 C68 H68D 0.9900 . ?
 C68 C67A 1.516(3) . ?
 C68 C67 1.510(4) . ?
 C62 H62A 0.9900 . ?
 C62 H62B 0.9900 . ?
 C62 C63 1.516(3) . ?
 C63 H63A 0.9900 . ?
 C63 H63B 0.9900 . ?
 C66A H66A 0.9900 . ?
 C66A H66B 0.9900 . ?
 C66A C67A 1.510(4) . ?
 C67A H67A 0.9900 . ?
 C67A H67B 0.9900 . ?
 C62A H62C 0.9900 . ?
 C62A H62D 0.9900 . ?
 C62A C63A 1.504(4) . ?
 C63A H63C 0.9900 . ?
 C63A H63D 0.9900 . ?
 C66 H66C 0.9900 . ?
 C66 H66D 0.9900 . ?
 C66 C67 1.505(5) . ?
 C67 H67C 0.9900 . ?
 C67 H67D 0.9900 . ?
 C69 H69 0.9500 . ?
 C69 C70 1.365(3) . ?
 C69 C74 1.376(3) . ?
 C70 H70 0.9500 . ?
 C70 C71 1.373(3) . ?
 C71 H71 0.9500 . ?
 C71 C72 1.363(3) . ?
 C72 H72 0.9500 . ?
 C72 C73 1.374(3) . ?
 C73 H73 0.9500 . ?
 C73 C74 1.377(3) . ?
 C74 H74 0.9500 . ?
 C75 H75 0.9500 . ?
 C75 C76 1.352(4) . ?
 C75 C80 1.383(5) . ?
 C76 H76 0.9500 . ?
 C76 C77 1.365(3) . ?
 C77 H77 0.9500 . ?
 C77 C78 1.355(3) . ?
 C78 H78 0.9500 . ?
 C78 C79 1.369(4) . ?
 C79 H79 0.9500 . ?
 C79 C80 1.403(5) . ?
 C80 H80 0.9500 . ?
 C81 H81 0.9500 . ?
 C81 C82 1.367(3) . ?
 C81 C86 1.372(3) . ?
 C82 H82 0.9500 . ?
 C82 C83 1.363(3) . ?
 C83 H83 0.9500 . ?
 C83 C84 1.377(3) . ?
 C84 H84 0.9500 . ?
 C84 C85 1.380(3) . ?
 C85 H85 0.9500 . ?
 C85 C86 1.370(3) . ?
 C86 H86 0.9500 . ?

loop_
  _geom_angle_atom_site_label_1
  _geom_angle_atom_site_label_2
  _geom_angle_atom_site_label_3
  _geom_angle
  _geom_angle_site_symmetry_1
  _geom_angle_site_symmetry_3
  _geom_angle_publ_flag
 N1 Si1 C13 109.49(6) . . ?
 N1 Si1 C14 110.98(6) . . ?
 N1 Si1 C15 113.47(5) . . ?
 C14 Si1 C13 110.21(7) . . ?
 C14 Si1 C15 104.08(6) . . ?
 C15 Si1 C13 108.47(6) . . ?
 N2 Si2 C16 113.07(5) . . ?
 N2 Si2 C17 111.86(6) . . ?
 N2 Si2 C18 109.88(6) . . ?
 C17 Si2 C16 103.38(6) . . ?
 C17 Si2 C18 108.71(7) . . ?
 C18 Si2 C16 109.72(6) . . ?
 N3 Si3 C43 111.70(6) . . ?
 N3 Si3 C44 109.23(6) . . ?
 N3 Si3 C45 114.22(5) . . ?
 C43 Si3 C44 109.78(7) . . ?
 C43 Si3 C45 103.36(6) . . ?
 C44 Si3 C45 108.35(6) . . ?
 N4 Si4 C46 113.46(5) . . ?
 N4 Si4 C47 112.09(5) . . ?
 N4 Si4 C48 109.12(6) . . ?
 C47 Si4 C46 103.15(6) . . ?
 C48 Si4 C46 108.81(6) . . ?
 C48 Si4 C47 110.03(7) . . ?
 N1 Mg1 O1 111.16(4) . . ?
 N1 Mg1 N4 136.66(4) . . ?
 N4 Mg1 O1 112.10(4) . . ?
 N2 Mg2 O2 111.89(4) . . ?
 N2 Mg2 N3 134.52(4) . . ?
 N3 Mg2 O2 113.59(4) . . ?
 C61 O1 Mg1 122.79(7) . . ?
 C61 O1 C64 108.91(9) . . ?
 C64 O1 Mg1 128.24(8) . . ?
 C65 O2 Mg2 126.23(9) . . ?
 C65 O2 C68 109.11(11) . . ?
 C68 O2 Mg2 124.66(9) . . ?
 Si1 N1 Mg1 126.18(6) . . ?
 C1 N1 Si1 118.54(8) . . ?
 C1 N1 Mg1 114.45(8) . . ?
 Si2 N2 Mg2 126.81(6) . . ?
 C19 N2 Si2 119.68(8) . . ?
 C19 N2 Mg2 112.99(8) . . ?
 Si3 N3 Mg2 127.28(6) . . ?
 C31 N3 Si3 121.68(8) . . ?
 C31 N3 Mg2 110.97(8) . . ?
 Si4 N4 Mg1 129.50(6) . . ?
 C49 N4 Si4 120.12(8) . . ?
 C49 N4 Mg1 110.01(7) . . ?
 N1 C1 C2 120.87(12) . . ?
 C6 C1 N1 120.83(11) . . ?
 C6 C1 C2 118.27(12) . . ?
 C1 C2 C7 121.24(12) . . ?
 C3 C2 C1 119.70(13) . . ?
 C3 C2 C7 119.03(13) . . ?
 C2 C3 H3 119.2 . . ?
 C4 C3 C2 121.63(14) . . ?
 C4 C3 H3 119.2 . . ?
 C3 C4 H4 120.5 . . ?
 C3 C4 C5 118.93(14) . . ?
 C5 C4 H4 120.5 . . ?
 C4 C5 H5 119.2 . . ?
 C4 C5 C6 121.63(15) . . ?
 C6 C5 H5 119.2 . . ?
 C1 C6 C10 121.20(12) . . ?
 C5 C6 C1 119.70(13) . . ?
 C5 C6 C10 119.10(13) . . ?
 C2 C7 H7 107.6 . . ?
 C2 C7 C8 113.15(13) . . ?
 C2 C7 C9 111.31(13) . . ?
 C8 C7 H7 107.6 . . ?
 C9 C7 H7 107.6 . . ?
 C9 C7 C8 109.27(13) . . ?
 C7 C8 H8A 109.5 . . ?
 C7 C8 H8B 109.5 . . ?
 C7 C8 H8C 109.5 . . ?
 H8A C8 H8B 109.5 . . ?
 H8A C8 H8C 109.5 . . ?
 H8B C8 H8C 109.5 . . ?
 C7 C9 H9A 109.5 . . ?
 C7 C9 H9B 109.5 . . ?
 C7 C9 H9C 109.5 . . ?
 H9A C9 H9B 109.5 . . ?
 H9A C9 H9C 109.5 . . ?
 H9B C9 H9C 109.5 . . ?
 C6 C10 H10 107.2 . . ?
 C6 C10 C11 111.17(12) . . ?
 C11 C10 H10 107.2 . . ?
 C12 C10 C6 112.99(12) . . ?
 C12 C10 H10 107.2 . . ?
 C12 C10 C11 110.64(14) . . ?
 C10 C11 H11A 109.5 . . ?
 C10 C11 H11B 109.5 . . ?
 C10 C11 H11C 109.5 . . ?
 H11A C11 H11B 109.5 . . ?
 H11A C11 H11C 109.5 . . ?
 H11B C11 H11C 109.5 . . ?
 C10 C12 H12A 109.5 . . ?
 C10 C12 H12B 109.5 . . ?
 C10 C12 H12C 109.5 . . ?
 H12A C12 H12B 109.5 . . ?
 H12A C12 H12C 109.5 . . ?
 H12B C12 H12C 109.5 . . ?
 Si1 C13 H13A 109.5 . . ?
 Si1 C13 H13B 109.5 . . ?
 Si1 C13 H13C 109.5 . . ?
 H13A C13 H13B 109.5 . . ?
 H13A C13 H13C 109.5 . . ?
 H13B C13 H13C 109.5 . . ?
 Si1 C14 H14A 109.5 . . ?
 Si1 C14 H14B 109.5 . . ?
 Si1 C14 H14C 109.5 . . ?
 H14A C14 H14B 109.5 . . ?
 H14A C14 H14C 109.5 . . ?
 H14B C14 H14C 109.5 . . ?
 Si1 C15 H15A 108.7 . . ?
 Si1 C15 H15B 108.7 . . ?
 H15A C15 H15B 107.6 . . ?
 C16 C15 Si1 114.14(9) . . ?
 C16 C15 H15A 108.7 . . ?
 C16 C15 H15B 108.7 . . ?
 Si2 C16 H16A 108.7 . . ?
 Si2 C16 H16B 108.7 . . ?
 C15 C16 Si2 114.32(8) . . ?
 C15 C16 H16A 108.7 . . ?
 C15 C16 H16B 108.7 . . ?
 H16A C16 H16B 107.6 . . ?
 Si2 C17 H17A 109.5 . . ?
 Si2 C17 H17B 109.5 . . ?
 Si2 C17 H17C 109.5 . . ?
 H17A C17 H17B 109.5 . . ?
 H17A C17 H17C 109.5 . . ?
 H17B C17 H17C 109.5 . . ?
 Si2 C18 H18A 109.5 . . ?
 Si2 C18 H18B 109.5 . . ?
 Si2 C18 H18C 109.5 . . ?
 H18A C18 H18B 109.5 . . ?
 H18A C18 H18C 109.5 . . ?
 H18B C18 H18C 109.5 . . ?
 N2 C19 C24 120.34(11) . . ?
 C20 C19 N2 120.98(11) . . ?
 C20 C19 C24 118.65(11) . . ?
 C19 C20 C25 121.48(11) . . ?
 C21 C20 C19 119.73(12) . . ?
 C21 C20 C25 118.79(12) . . ?
 C20 C21 H21 119.3 . . ?
 C22 C21 C20 121.31(14) . . ?
 C22 C21 H21 119.3 . . ?
 C21 C22 H22 120.4 . . ?
 C23 C22 C21 119.23(13) . . ?
 C23 C22 H22 120.4 . . ?
 C22 C23 H23 119.1 . . ?
 C22 C23 C24 121.76(13) . . ?
 C24 C23 H23 119.1 . . ?
 C19 C24 C28 121.32(11) . . ?
 C23 C24 C19 119.24(12) . . ?
 C23 C24 C28 119.42(11) . . ?
 C20 C25 H25 107.2 . . ?
 C20 C25 C26 111.72(13) . . ?
 C26 C25 H25 107.2 . . ?
 C27 C25 C20 112.80(12) . . ?
 C27 C25 H25 107.2 . . ?
 C27 C25 C26 110.54(16) . . ?
 C25 C26 H26A 109.5 . . ?
 C25 C26 H26B 109.5 . . ?
 C25 C26 H26C 109.5 . . ?
 H26A C26 H26B 109.5 . . ?
 H26A C26 H26C 109.5 . . ?
 H26B C26 H26C 109.5 . . ?
 C25 C27 H27A 109.5 . . ?
 C25 C27 H27B 109.5 . . ?
 C25 C27 H27C 109.5 . . ?
 H27A C27 H27B 109.5 . . ?
 H27A C27 H27C 109.5 . . ?
 H27B C27 H27C 109.5 . . ?
 C24 C28 H28 107.5 . . ?
 C24 C28 C29 113.12(12) . . ?
 C24 C28 C30 111.58(12) . . ?
 C29 C28 H28 107.5 . . ?
 C30 C28 H28 107.5 . . ?
 C30 C28 C29 109.37(12) . . ?
 C28 C29 H29A 109.5 . . ?
 C28 C29 H29B 109.5 . . ?
 C28 C29 H29C 109.5 . . ?
 H29A C29 H29B 109.5 . . ?
 H29A C29 H29C 109.5 . . ?
 H29B C29 H29C 109.5 . . ?
 C28 C30 H30A 109.5 . . ?
 C28 C30 H30B 109.5 . . ?
 C28 C30 H30C 109.5 . . ?
 H30A C30 H30B 109.5 . . ?
 H30A C30 H30C 109.5 . . ?
 H30B C30 H30C 109.5 . . ?
 N3 C31 C32 120.97(13) . . ?
 C36 C31 N3 120.62(12) . . ?
 C36 C31 C32 118.33(13) . . ?
 C31 C32 C40 121.10(13) . . ?
 C33 C32 C31 119.55(15) . . ?
 C33 C32 C40 119.29(14) . . ?
 C32 C33 H33 119.1 . . ?
 C34 C33 C32 121.73(16) . . ?
 C34 C33 H33 119.1 . . ?
 C33 C34 H34 120.4 . . ?
 C33 C34 C35 119.27(16) . . ?
 C35 C34 H34 120.4 . . ?
 C34 C35 H35 119.3 . . ?
 C34 C35 C36 121.38(18) . . ?
 C36 C35 H35 119.3 . . ?
 C31 C36 C37 120.84(13) . . ?
 C35 C36 C31 119.58(15) . . ?
 C35 C36 C37 119.58(16) . . ?
 C36 C37 H37 106.8 . . ?
 C38 C37 C36 112.70(16) . . ?
 C38 C37 H37 106.8 . . ?
 C38 C37 C39 112.03(19) . . ?
 C39 C37 C36 111.19(16) . . ?
 C39 C37 H37 106.8 . . ?
 C37 C38 H38A 109.5 . . ?
 C37 C38 H38B 109.5 . . ?
 C37 C38 H38C 109.5 . . ?
 H38A C38 H38B 109.5 . . ?
 H38A C38 H38C 109.5 . . ?
 H38B C38 H38C 109.5 . . ?
 C37 C39 H39A 109.5 . . ?
 C37 C39 H39B 109.5 . . ?
 C37 C39 H39C 109.5 . . ?
 H39A C39 H39B 109.5 . . ?
 H39A C39 H39C 109.5 . . ?
 H39B C39 H39C 109.5 . . ?
 C32 C40 H40 107.6 . . ?
 C32 C40 C41 110.72(14) . . ?
 C32 C40 C42 112.70(16) . . ?
 C41 C40 H40 107.6 . . ?
 C41 C40 C42 110.35(14) . . ?
 C42 C40 H40 107.6 . . ?
 C40 C41 H41A 109.5 . . ?
 C40 C41 H41B 109.5 . . ?
 C40 C41 H41C 109.5 . . ?
 H41A C41 H41B 109.5 . . ?
 H41A C41 H41C 109.5 . . ?
 H41B C41 H41C 109.5 . . ?
 C40 C42 H42A 109.5 . . ?
 C40 C42 H42B 109.5 . . ?
 C40 C42 H42C 109.5 . . ?
 H42A C42 H42B 109.5 . . ?
 H42A C42 H42C 109.5 . . ?
 H42B C42 H42C 109.5 . . ?
 Si3 C43 H43A 109.5 . . ?
 Si3 C43 H43B 109.5 . . ?
 Si3 C43 H43C 109.5 . . ?
 H43A C43 H43B 109.5 . . ?
 H43A C43 H43C 109.5 . . ?
 H43B C43 H43C 109.5 . . ?
 Si3 C44 H44A 109.5 . . ?
 Si3 C44 H44B 109.5 . . ?
 Si3 C44 H44C 109.5 . . ?
 H44A C44 H44B 109.5 . . ?
 H44A C44 H44C 109.5 . . ?
 H44B C44 H44C 109.5 . . ?
 Si3 C45 H45A 108.7 . . ?
 Si3 C45 H45B 108.7 . . ?
 H45A C45 H45B 107.6 . . ?
 C46 C45 Si3 114.18(9) . . ?
 C46 C45 H45A 108.7 . . ?
 C46 C45 H45B 108.7 . . ?
 Si4 C46 H46A 108.6 . . ?
 Si4 C46 H46B 108.6 . . ?
 C45 C46 Si4 114.52(9) . . ?
 C45 C46 H46A 108.6 . . ?
 C45 C46 H46B 108.6 . . ?
 H46A C46 H46B 107.6 . . ?
 Si4 C47 H47A 109.5 . . ?
 Si4 C47 H47B 109.5 . . ?
 Si4 C47 H47C 109.5 . . ?
 H47A C47 H47B 109.5 . . ?
 H47A C47 H47C 109.5 . . ?
 H47B C47 H47C 109.5 . . ?
 Si4 C48 H48A 109.5 . . ?
 Si4 C48 H48B 109.5 . . ?
 Si4 C48 H48C 109.5 . . ?
 H48A C48 H48B 109.5 . . ?
 H48A C48 H48C 109.5 . . ?
 H48B C48 H48C 109.5 . . ?
 N4 C49 C50 120.88(11) . . ?
 C54 C49 N4 120.64(11) . . ?
 C54 C49 C50 118.41(11) . . ?
 C49 C50 C55 121.28(11) . . ?
 C51 C50 C49 119.37(13) . . ?
 C51 C50 C55 119.31(12) . . ?
 C50 C51 H51 119.2 . . ?
 C52 C51 C50 121.66(14) . . ?
 C52 C51 H51 119.2 . . ?
 C51 C52 H52 120.3 . . ?
 C53 C52 C51 119.35(13) . . ?
 C53 C52 H52 120.3 . . ?
 C52 C53 H53 119.4 . . ?
 C52 C53 C54 121.24(14) . . ?
 C54 C53 H53 119.4 . . ?
 C49 C54 C58 120.98(12) . . ?
 C53 C54 C49 119.89(13) . . ?
 C53 C54 C58 119.13(13) . . ?
 C50 C55 H55 107.4 . . ?
 C50 C55 C56 113.28(14) . . ?
 C50 C55 C57 111.50(12) . . ?
 C56 C55 H55 107.4 . . ?
 C57 C55 H55 107.4 . . ?
 C57 C55 C56 109.60(14) . . ?
 C55 C56 H56A 109.5 . . ?
 C55 C56 H56B 109.5 . . ?
 C55 C56 H56C 109.5 . . ?
 H56A C56 H56B 109.5 . . ?
 H56A C56 H56C 109.5 . . ?
 H56B C56 H56C 109.5 . . ?
 C55 C57 H57A 109.5 . . ?
 C55 C57 H57B 109.5 . . ?
 C55 C57 H57C 109.5 . . ?
 H57A C57 H57B 109.5 . . ?
 H57A C57 H57C 109.5 . . ?
 H57B C57 H57C 109.5 . . ?
 C54 C58 H58 106.9 . . ?
 C54 C58 C59 112.34(14) . . ?
 C54 C58 C60 111.05(16) . . ?
 C59 C58 H58 106.9 . . ?
 C59 C58 C60 112.5(2) . . ?
 C60 C58 H58 106.9 . . ?
 C58 C59 H59A 109.5 . . ?
 C58 C59 H59B 109.5 . . ?
 C58 C59 H59C 109.5 . . ?
 H59A C59 H59B 109.5 . . ?
 H59A C59 H59C 109.5 . . ?
 H59B C59 H59C 109.5 . . ?
 C58 C60 H60A 109.5 . . ?
 C58 C60 H60B 109.5 . . ?
 C58 C60 H60C 109.5 . . ?
 H60A C60 H60B 109.5 . . ?
 H60A C60 H60C 109.5 . . ?
 H60B C60 H60C 109.5 . . ?
 O1 C61 H61A 110.6 . . ?
 O1 C61 H61B 110.6 . . ?
 O1 C61 H61C 111.2 . . ?
 O1 C61 H61D 111.2 . . ?
 O1 C61 C62 105.80(14) . . ?
 O1 C61 C62A 102.7(3) . . ?
 H61A C61 H61B 108.7 . . ?
 H61C C61 H61D 109.1 . . ?
 C62 C61 H61A 110.6 . . ?
 C62 C61 H61B 110.6 . . ?
 C62A C61 H61C 111.2 . . ?
 C62A C61 H61D 111.2 . . ?
 O1 C64 H64A 111.1 . . ?
 O1 C64 H64B 111.1 . . ?
 O1 C64 H64C 110.1 . . ?
 O1 C64 H64D 110.1 . . ?
 O1 C64 C63 103.20(14) . . ?
 O1 C64 C63A 108.2(3) . . ?
 H64A C64 H64B 109.1 . . ?
 H64C C64 H64D 108.4 . . ?
 C63 C64 H64A 111.1 . . ?
 C63 C64 H64B 111.1 . . ?
 C63A C64 H64C 110.1 . . ?
 C63A C64 H64D 110.1 . . ?
 O2 C65 H65A 110.5 . . ?
 O2 C65 H65B 110.5 . . ?
 O2 C65 H65C 111.3 . . ?
 O2 C65 H65D 111.3 . . ?
 O2 C65 C66A 106.2(2) . . ?
 O2 C65 C66 102.1(5) . . ?
 H65A C65 H65B 108.7 . . ?
 H65C C65 H65D 109.2 . . ?
 C66A C65 H65A 110.5 . . ?
 C66A C65 H65B 110.5 . . ?
 C66 C65 H65C 111.3 . . ?
 C66 C65 H65D 111.3 . . ?
 O2 C68 H68A 111.4 . . ?
 O2 C68 H68B 111.4 . . ?
 O2 C68 H68C 108.9 . . ?
 O2 C68 H68D 108.9 . . ?
 O2 C68 C67A 102.0(2) . . ?
 O2 C68 C67 113.3(5) . . ?
 H68A C68 H68B 109.2 . . ?
 H68C C68 H68D 107.7 . . ?
 C67A C68 H68A 111.4 . . ?
 C67A C68 H68B 111.4 . . ?
 C67 C68 H68C 108.9 . . ?
 C67 C68 H68D 108.9 . . ?
 C61 C62 H62A 111.7 . . ?
 C61 C62 H62B 111.7 . . ?
 H62A C62 H62B 109.4 . . ?
 C63 C62 C61 100.48(17) . . ?
 C63 C62 H62A 111.7 . . ?
 C63 C62 H62B 111.7 . . ?
 C64 C63 H63A 111.2 . . ?
 C64 C63 H63B 111.2 . . ?
 C62 C63 C64 102.97(19) . . ?
 C62 C63 H63A 111.2 . . ?
 C62 C63 H63B 111.2 . . ?
 H63A C63 H63B 109.1 . . ?
 C65 C66A H66A 112.1 . . ?
 C65 C66A H66B 112.1 . . ?
 H66A C66A H66B 109.8 . . ?
 C67A C66A C65 98.2(2) . . ?
 C67A C66A H66A 112.1 . . ?
 C67A C66A H66B 112.1 . . ?
 C68 C67A H67A 110.8 . . ?
 C68 C67A H67B 110.8 . . ?
 C66A C67A C68 104.7(3) . . ?
 C66A C67A H67A 110.8 . . ?
 C66A C67A H67B 110.8 . . ?
 H67A C67A H67B 108.9 . . ?
 C61 C62A H62C 110.4 . . ?
 C61 C62A H62D 110.4 . . ?
 H62C C62A H62D 108.6 . . ?
 C63A C62A C61 106.8(5) . . ?
 C63A C62A H62C 110.4 . . ?
 C63A C62A H62D 110.4 . . ?
 C64 C63A H63C 111.8 . . ?
 C64 C63A H63D 111.8 . . ?
 C62A C63A C64 100.1(4) . . ?
 C62A C63A H63C 111.8 . . ?
 C62A C63A H63D 111.8 . . ?
 H63C C63A H63D 109.5 . . ?
 C65 C66 H66C 108.6 . . ?
 C65 C66 H66D 108.6 . . ?
 H66C C66 H66D 107.6 . . ?
 C67 C66 C65 114.6(8) . . ?
 C67 C66 H66C 108.6 . . ?
 C67 C66 H66D 108.6 . . ?
 C68 C67 H67C 112.1 . . ?
 C68 C67 H67D 112.1 . . ?
 C66 C67 C68 98.1(7) . . ?
 C66 C67 H67C 112.1 . . ?
 C66 C67 H67D 112.1 . . ?
 H67C C67 H67D 109.8 . . ?
 C70 C69 H69 120.0 . . ?
 C70 C69 C74 119.95(18) . . ?
 C74 C69 H69 120.0 . . ?
 C69 C70 H70 120.0 . . ?
 C69 C70 C71 120.08(19) . . ?
 C71 C70 H70 120.0 . . ?
 C70 C71 H71 119.9 . . ?
 C72 C71 C70 120.17(18) . . ?
 C72 C71 H71 119.9 . . ?
 C71 C72 H72 119.9 . . ?
 C71 C72 C73 120.29(19) . . ?
 C73 C72 H72 119.9 . . ?
 C72 C73 H73 120.2 . . ?
 C72 C73 C74 119.5(2) . . ?
 C74 C73 H73 120.2 . . ?
 C69 C74 C73 119.97(18) . . ?
 C69 C74 H74 120.0 . . ?
 C73 C74 H74 120.0 . . ?
 C76 C75 H75 119.9 . . ?
 C76 C75 C80 120.2(3) . . ?
 C80 C75 H75 119.9 . . ?
 C75 C76 H76 120.0 . . ?
 C75 C76 C77 120.1(3) . . ?
 C77 C76 H76 120.0 . . ?
 C76 C77 H77 119.4 . . ?
 C78 C77 C76 121.1(3) . . ?
 C78 C77 H77 119.4 . . ?
 C77 C78 H78 119.9 . . ?
 C77 C78 C79 120.3(3) . . ?
 C79 C78 H78 119.9 . . ?
 C78 C79 H79 120.5 . . ?
 C78 C79 C80 119.0(3) . . ?
 C80 C79 H79 120.5 . . ?
 C75 C80 C79 119.3(3) . . ?
 C75 C80 H80 120.3 . . ?
 C79 C80 H80 120.3 . . ?
 C82 C81 H81 119.8 . . ?
 C82 C81 C86 120.49(19) . . ?
 C86 C81 H81 119.8 . . ?
 C81 C82 H82 120.1 . . ?
 C83 C82 C81 119.87(19) . . ?
 C83 C82 H82 120.1 . . ?
 C82 C83 H83 119.9 . . ?
 C82 C83 C84 120.19(19) . . ?
 C84 C83 H83 119.9 . . ?
 C83 C84 H84 120.1 . . ?
 C83 C84 C85 119.9(2) . . ?
 C85 C84 H84 120.1 . . ?
 C84 C85 H85 120.2 . . ?
 C86 C85 C84 119.6(2) . . ?
 C86 C85 H85 120.2 . . ?
 C81 C86 H86 120.0 . . ?
 C85 C86 C81 119.97(18) . . ?
 C85 C86 H86 120.0 . . ?

loop_
  _geom_torsion_atom_site_label_1
  _geom_torsion_atom_site_label_2
  _geom_torsion_atom_site_label_3
  _geom_torsion_atom_site_label_4
  _geom_torsion
  _geom_torsion_site_symmetry_1
  _geom_torsion_site_symmetry_2
  _geom_torsion_site_symmetry_3
  _geom_torsion_site_symmetry_4
  _geom_torsion_publ_flag
 Si1 N1 C1 C2 -89.13(13) . . . . ?
 Si1 N1 C1 C6 92.75(13) . . . . ?
 Si1 C15 C16 Si2 -149.75(7) . . . . ?
 Si2 N2 C19 C20 95.76(13) . . . . ?
 Si2 N2 C19 C24 -86.28(13) . . . . ?
 Si3 N3 C31 C32 -81.28(14) . . . . ?
 Si3 N3 C31 C36 101.90(13) . . . . ?
 Si3 C45 C46 Si4 -151.36(6) . . . . ?
 Si4 N4 C49 C50 -81.04(13) . . . . ?
 Si4 N4 C49 C54 101.95(12) . . . . ?
 Mg1 O1 C61 C62 -171.08(14) . . . . ?
 Mg1 O1 C61 C62A 163.1(4) . . . . ?
 Mg1 O1 C64 C63 -161.78(13) . . . . ?
 Mg1 O1 C64 C63A 174.4(4) . . . . ?
 Mg1 N1 C1 C2 100.59(12) . . . . ?
 Mg1 N1 C1 C6 -77.53(12) . . . . ?
 Mg1 N4 C49 C50 105.28(11) . . . . ?
 Mg1 N4 C49 C54 -71.73(12) . . . . ?
 Mg2 O2 C65 C66A 165.71(17) . . . . ?
 Mg2 O2 C65 C66 -170.0(5) . . . . ?
 Mg2 O2 C68 C67A 166.49(19) . . . . ?
 Mg2 O2 C68 C67 179.4(7) . . . . ?
 Mg2 N2 C19 C20 -76.52(12) . . . . ?
 Mg2 N2 C19 C24 101.44(12) . . . . ?
 Mg2 N3 C31 C32 101.48(12) . . . . ?
 Mg2 N3 C31 C36 -75.34(14) . . . . ?
 O1 C61 C62 C63 -33.4(2) . . . . ?
 O1 C61 C62A C63A 32.5(7) . . . . ?
 O1 C64 C63 C62 -36.7(2) . . . . ?
 O1 C64 C63A C62A 27.1(8) . . . . ?
 O2 C65 C66A C67A 35.9(3) . . . . ?
 O2 C65 C66 C67 -16.7(12) . . . . ?
 O2 C68 C67A C66A 36.3(3) . . . . ?
 O2 C68 C67 C66 -9.4(12) . . . . ?
 N1 Si1 C15 C16 -164.73(8) . . . . ?
 N1 C1 C2 C3 -174.45(12) . . . . ?
 N1 C1 C2 C7 3.73(19) . . . . ?
 N1 C1 C6 C5 173.76(12) . . . . ?
 N1 C1 C6 C10 -7.11(18) . . . . ?
 N2 Si2 C16 C15 -167.04(8) . . . . ?
 N2 C19 C20 C21 174.75(12) . . . . ?
 N2 C19 C20 C25 -6.01(19) . . . . ?
 N2 C19 C24 C23 -175.00(12) . . . . ?
 N2 C19 C24 C28 3.26(18) . . . . ?
 N3 Si3 C45 C46 -163.54(8) . . . . ?
 N3 C31 C32 C33 -173.36(14) . . . . ?
 N3 C31 C32 C40 3.6(2) . . . . ?
 N3 C31 C36 C35 172.52(15) . . . . ?
 N3 C31 C36 C37 -8.2(2) . . . . ?
 N4 Si4 C46 C45 -161.51(8) . . . . ?
 N4 C49 C50 C51 -174.28(12) . . . . ?
 N4 C49 C50 C55 3.26(18) . . . . ?
 N4 C49 C54 C53 173.86(12) . . . . ?
 N4 C49 C54 C58 -6.06(18) . . . . ?
 C1 C2 C3 C4 -0.8(2) . . . . ?
 C1 C2 C7 C8 136.36(13) . . . . ?
 C1 C2 C7 C9 -100.14(16) . . . . ?
 C1 C6 C10 C11 -118.22(15) . . . . ?
 C1 C6 C10 C12 116.67(15) . . . . ?
 C2 C1 C6 C5 -4.41(19) . . . . ?
 C2 C1 C6 C10 174.72(12) . . . . ?
 C2 C3 C4 C5 -1.4(3) . . . . ?
 C3 C2 C7 C8 -45.45(18) . . . . ?
 C3 C2 C7 C9 78.05(18) . . . . ?
 C3 C4 C5 C6 0.7(3) . . . . ?
 C4 C5 C6 C1 2.3(2) . . . . ?
 C4 C5 C6 C10 -176.88(15) . . . . ?
 C5 C6 C10 C11 60.92(18) . . . . ?
 C5 C6 C10 C12 -64.19(19) . . . . ?
 C6 C1 C2 C3 3.72(19) . . . . ?
 C6 C1 C2 C7 -178.10(12) . . . . ?
 C7 C2 C3 C4 -179.06(15) . . . . ?
 C13 Si1 N1 Mg1 -54.85(9) . . . . ?
 C13 Si1 N1 C1 136.14(10) . . . . ?
 C13 Si1 C15 C16 -42.82(10) . . . . ?
 C14 Si1 N1 Mg1 -176.73(7) . . . . ?
 C14 Si1 N1 C1 14.25(11) . . . . ?
 C14 Si1 C15 C16 74.51(10) . . . . ?
 C15 Si1 N1 Mg1 66.49(8) . . . . ?
 C15 Si1 N1 C1 -102.53(10) . . . . ?
 C16 Si2 N2 Mg2 72.24(8) . . . . ?
 C16 Si2 N2 C19 -98.87(10) . . . . ?
 C17 Si2 N2 Mg2 -171.54(8) . . . . ?
 C17 Si2 N2 C19 17.34(12) . . . . ?
 C17 Si2 C16 C15 71.82(10) . . . . ?
 C18 Si2 N2 Mg2 -50.71(9) . . . . ?
 C18 Si2 N2 C19 138.18(10) . . . . ?
 C18 Si2 C16 C15 -44.00(10) . . . . ?
 C19 C20 C21 C22 1.2(2) . . . . ?
 C19 C20 C25 C26 -123.85(16) . . . . ?
 C19 C20 C25 C27 110.91(16) . . . . ?
 C19 C24 C28 C29 137.88(13) . . . . ?
 C19 C24 C28 C30 -98.30(15) . . . . ?
 C20 C19 C24 C23 3.01(18) . . . . ?
 C20 C19 C24 C28 -178.73(11) . . . . ?
 C20 C21 C22 C23 1.2(2) . . . . ?
 C21 C20 C25 C26 55.40(19) . . . . ?
 C21 C20 C25 C27 -69.84(19) . . . . ?
 C21 C22 C23 C24 -1.4(2) . . . . ?
 C22 C23 C24 C19 -0.7(2) . . . . ?
 C22 C23 C24 C28 -178.99(14) . . . . ?
 C23 C24 C28 C29 -43.87(17) . . . . ?
 C23 C24 C28 C30 79.96(16) . . . . ?
 C24 C19 C20 C21 -3.25(19) . . . . ?
 C24 C19 C20 C25 176.00(12) . . . . ?
 C25 C20 C21 C22 -178.08(14) . . . . ?
 C31 C32 C33 C34 0.0(3) . . . . ?
 C31 C32 C40 C41 -101.52(16) . . . . ?
 C31 C32 C40 C42 134.33(14) . . . . ?
 C31 C36 C37 C38 116.42(19) . . . . ?
 C31 C36 C37 C39 -116.83(19) . . . . ?
 C32 C31 C36 C35 -4.4(2) . . . . ?
 C32 C31 C36 C37 174.87(14) . . . . ?
 C32 C33 C34 C35 -2.6(3) . . . . ?
 C33 C32 C40 C41 75.49(19) . . . . ?
 C33 C32 C40 C42 -48.7(2) . . . . ?
 C33 C34 C35 C36 1.8(3) . . . . ?
 C34 C35 C36 C31 1.8(3) . . . . ?
 C34 C35 C36 C37 -177.46(19) . . . . ?
 C35 C36 C37 C38 -64.3(2) . . . . ?
 C35 C36 C37 C39 62.4(2) . . . . ?
 C36 C31 C32 C33 3.5(2) . . . . ?
 C36 C31 C32 C40 -179.46(14) . . . . ?
 C40 C32 C33 C34 -177.09(18) . . . . ?
 C43 Si3 N3 Mg2 -171.87(8) . . . . ?
 C43 Si3 N3 C31 11.37(12) . . . . ?
 C43 Si3 C45 C46 74.88(10) . . . . ?
 C44 Si3 N3 Mg2 -50.23(9) . . . . ?
 C44 Si3 N3 C31 133.01(10) . . . . ?
 C44 Si3 C45 C46 -41.56(10) . . . . ?
 C45 Si3 N3 Mg2 71.28(9) . . . . ?
 C45 Si3 N3 C31 -105.48(11) . . . . ?
 C46 Si4 N4 Mg1 67.55(9) . . . . ?
 C46 Si4 N4 C49 -104.75(10) . . . . ?
 C47 Si4 N4 Mg1 -176.09(8) . . . . ?
 C47 Si4 N4 C49 11.61(12) . . . . ?
 C47 Si4 C46 C45 76.98(10) . . . . ?
 C48 Si4 N4 Mg1 -53.94(9) . . . . ?
 C48 Si4 N4 C49 133.76(10) . . . . ?
 C48 Si4 C46 C45 -39.84(10) . . . . ?
 C49 C50 C51 C52 -0.5(2) . . . . ?
 C49 C50 C55 C56 140.63(13) . . . . ?
 C49 C50 C55 C57 -95.18(15) . . . . ?
 C49 C54 C58 C59 111.64(18) . . . . ?
 C49 C54 C58 C60 -121.40(19) . . . . ?
 C50 C49 C54 C53 -3.23(19) . . . . ?
 C50 C49 C54 C58 176.86(12) . . . . ?
 C50 C51 C52 C53 -1.4(2) . . . . ?
 C51 C50 C55 C56 -41.83(18) . . . . ?
 C51 C50 C55 C57 82.36(17) . . . . ?
 C51 C52 C53 C54 0.9(2) . . . . ?
 C52 C53 C54 C49 1.4(2) . . . . ?
 C52 C53 C54 C58 -178.69(14) . . . . ?
 C53 C54 C58 C59 -68.3(2) . . . . ?
 C53 C54 C58 C60 58.7(2) . . . . ?
 C54 C49 C50 C51 2.80(19) . . . . ?
 C54 C49 C50 C55 -179.66(12) . . . . ?
 C55 C50 C51 C52 -178.11(14) . . . . ?
 C61 O1 C64 C63 15.73(18) . . . . ?
 C61 O1 C64 C63A -8.1(5) . . . . ?
 C61 C62 C63 C64 42.8(3) . . . . ?
 C61 C62A C63A C64 -36.5(9) . . . . ?
 C64 O1 C61 C62 11.25(19) . . . . ?
 C64 O1 C61 C62A -14.5(4) . . . . ?
 C65 O2 C68 C67A -12.9(2) . . . . ?
 C65 O2 C68 C67 0.1(7) . . . . ?
 C65 C66A C67A C68 -44.2(3) . . . . ?
 C65 C66 C67 C68 16.0(14) . . . . ?
 C68 O2 C65 C66A -15.0(2) . . . . ?
 C68 O2 C65 C66 9.3(5) . . . . ?
 C69 C70 C71 C72 0.3(3) . . . . ?
 C70 C69 C74 C73 0.5(3) . . . . ?
 C70 C71 C72 C73 0.1(3) . . . . ?
 C71 C72 C73 C74 -0.3(4) . . . . ?
 C72 C73 C74 C69 -0.1(3) . . . . ?
 C74 C69 C70 C71 -0.6(3) . . . . ?
 C75 C76 C77 C78 0.1(4) . . . . ?
 C76 C75 C80 C79 -1.4(5) . . . . ?
 C76 C77 C78 C79 -1.7(4) . . . . ?
 C77 C78 C79 C80 1.7(4) . . . . ?
 C78 C79 C80 C75 -0.1(4) . . . . ?
 C80 C75 C76 C77 1.4(5) . . . . ?
 C81 C82 C83 C84 -1.2(4) . . . . ?
 C82 C81 C86 C85 0.2(3) . . . . ?
 C82 C83 C84 C85 1.9(4) . . . . ?
 C83 C84 C85 C86 -1.5(4) . . . . ?
 C84 C85 C86 C81 0.5(4) . . . . ?
 C86 C81 C82 C83 0.2(3) . . . . ?

_shelx_res_file
;
    s21msh89.res created by SHELXL-2014/7

TITL s21msh89
CELL 1.54184 18.4111 24.2048 20.3155 90 103.599 90
ZERR 4 0.0001 0.0001 0.0001 0 0.001 0
LATT 1
SYMM -X,0.5+Y,0.5-Z
SFAC C H Mg N O Si
UNIT 344 536 8 16 8 16
SADI 0.005 C64 C63 C64 C63A C62A C61 C62 C61 C66A C65 C66 C65 C68 C67A C68 C67
SADI 0.005 C63 C62 C63A C62A C67 C66 C67A C66A
SIMU 0.02 0.01 2 C65 C66A C67A C66 C67 C68
SIMU 0.02 0.01 2 C61 C62 C63 C62A C63A C64

L.S. 10 0 0
PLAN  3
SIZE 0.115 0.17 0.2
TEMP -123
CONF
FREE Mg2 C19
FREE Mg2 C31
FREE Mg1 C49
BOND
list 4
MORE -1
BOND $H
fmap 2 53
acta
OMIT 3 5 3
REM <olex2.extras>
REM <HklSrc "%.\\s21msh89.hkl">
REM </olex2.extras>

WGHT    0.050900    1.911300
FVAR       1.98724
SI1   6    0.287993    0.426081    0.287332    11.00000    0.01804    0.02009 =
         0.02707    0.00259    0.00643    0.00187
SI2   6    0.066970    0.498390    0.173634    11.00000    0.01613    0.01937 =
         0.02700    0.00012    0.00559   -0.00015
SI3   6    0.190566    0.667960    0.229514    11.00000    0.01630    0.01946 =
         0.02981   -0.00257    0.00443   -0.00031
SI4   6    0.381735    0.574557    0.172406    11.00000    0.01573    0.02058 =
         0.02572    0.00222    0.00424    0.00158
MG1   3    0.446174    0.454374    0.244761    11.00000    0.01697    0.01922 =
         0.02932    0.00163    0.00593    0.00256
MG2   3    0.014470    0.626785    0.190378    11.00000    0.01628    0.02022 =
         0.03609    0.00004    0.00554    0.00156
O1    5    0.543179    0.413309    0.251582    11.00000    0.01866    0.02486 =
         0.03751   -0.00292    0.00461    0.00541
O2    5   -0.085653    0.664537    0.182986    11.00000    0.02018    0.03046 =
         0.06069    0.00287    0.00916    0.00748
N1    4    0.368694    0.405362    0.265825    11.00000    0.01799    0.01925 =
         0.02925    0.00167    0.00500    0.00229
N2    4    0.005939    0.545936    0.193158    11.00000    0.01543    0.02181 =
         0.03000    0.00168    0.00597    0.00019
N3    4    0.097425    0.678622    0.193167    11.00000    0.01808    0.01959 =
         0.03260   -0.00207    0.00574    0.00154
N4    4    0.451885    0.531703    0.214664    11.00000    0.01619    0.02133 =
         0.02876    0.00196    0.00522    0.00146
C1    1    0.376811    0.348642    0.250636    11.00000    0.01815    0.02042 =
         0.03241    0.00121    0.00431    0.00163
C2    1    0.408855    0.310415    0.302567    11.00000    0.02586    0.02401 =
         0.03666    0.00388    0.00230    0.00387
C3    1    0.422115    0.256230    0.285612    11.00000    0.04183    0.02365 =
         0.05104    0.00551    0.00220    0.01079
AFIX  43
H3    2    0.444142    0.231090    0.320523    11.00000   -1.20000
AFIX   0
C4    1    0.404047    0.238129    0.219325    11.00000    0.04927    0.02331 =
         0.06118   -0.00801    0.00172    0.01021
AFIX  43
H4    2    0.414496    0.201231    0.208537    11.00000   -1.20000
AFIX   0
C5    1    0.370458    0.274607    0.168821    11.00000    0.03939    0.03252 =
         0.04341   -0.01164   -0.00042    0.00512
AFIX  43
H5    2    0.357435    0.262189    0.123195    11.00000   -1.20000
AFIX   0
C6    1    0.355266    0.329128    0.183262    11.00000    0.02258    0.02685 =
         0.03414   -0.00140    0.00259    0.00317
C7    1    0.431137    0.327956    0.376334    11.00000    0.03337    0.03178 =
         0.03378    0.00782    0.00326    0.00680
AFIX  13
H7    2    0.405057    0.363550    0.380611    11.00000   -1.20000
AFIX   0
C8    1    0.408170    0.286238    0.424316    11.00000    0.04145    0.05257 =
         0.04402    0.01788    0.00631    0.00440
AFIX 137
H8A   2    0.355213    0.276948    0.407689    11.00000   -1.50000
H8B   2    0.416192    0.302368    0.469703    11.00000   -1.50000
H8C   2    0.438399    0.252687    0.426278    11.00000   -1.50000
AFIX   0
C9    1    0.515263    0.338501    0.399015    11.00000    0.04044    0.07187 =
         0.03739    0.00297    0.00109   -0.01275
AFIX 137
H9A   2    0.542378    0.304343    0.394779    11.00000   -1.50000
H9B   2    0.527764    0.350699    0.446339    11.00000   -1.50000
H9C   2    0.529532    0.367216    0.370455    11.00000   -1.50000
AFIX   0
C10   1    0.314645    0.366347    0.125995    11.00000    0.02902    0.03331 =
         0.02870   -0.00050    0.00387    0.00402
AFIX  13
H10   2    0.307258    0.402888    0.146448    11.00000   -1.20000
AFIX   0
C11   1    0.237115    0.343566    0.093077    11.00000    0.03626    0.04682 =
         0.04943    0.00498   -0.00816    0.00078
AFIX 137
H11A  2    0.242279    0.310039    0.067520    11.00000   -1.50000
H11B  2    0.208803    0.371327    0.062324    11.00000   -1.50000
H11C  2    0.210593    0.334738    0.128298    11.00000   -1.50000
AFIX   0
C12   1    0.359090    0.376768    0.072955    11.00000    0.04761    0.06862 =
         0.04475    0.01085    0.01964    0.01390
AFIX 137
H12A  2    0.406592    0.394596    0.094261    11.00000   -1.50000
H12B  2    0.330393    0.400887    0.037477    11.00000   -1.50000
H12C  2    0.368951    0.341541    0.052921    11.00000   -1.50000
AFIX   0
C13   1    0.311867    0.474278    0.361995    11.00000    0.03030    0.03279 =
         0.02867   -0.00217    0.00692    0.00317
AFIX 137
H13A  2    0.340213    0.454183    0.401656    11.00000   -1.50000
H13B  2    0.265739    0.488791    0.371583    11.00000   -1.50000
H13C  2    0.342082    0.504958    0.351627    11.00000   -1.50000
AFIX   0
C14   1    0.234217    0.364983    0.307726    11.00000    0.02746    0.03003 =
         0.04501    0.00864    0.01180   -0.00167
AFIX 137
H14A  2    0.220711    0.340807    0.268027    11.00000   -1.50000
H14B  2    0.188711    0.377823    0.320080    11.00000   -1.50000
H14C  2    0.265188    0.344458    0.345707    11.00000   -1.50000
AFIX   0
C15   1    0.220196    0.462024    0.216531    11.00000    0.01884    0.02442 =
         0.02923    0.00117    0.00734    0.00380
AFIX  23
H15A  2    0.248247    0.488081    0.194216    11.00000   -1.20000
H15B  2    0.196756    0.434141    0.182471    11.00000   -1.20000
AFIX   0
C16   1    0.157785    0.494223    0.239433    11.00000    0.01835    0.02415 =
         0.02858    0.00076    0.00672    0.00434
AFIX  23
H16A  2    0.175679    0.532211    0.252062    11.00000   -1.20000
H16B  2    0.148444    0.476276    0.280451    11.00000   -1.20000
AFIX   0
C17   1    0.029284    0.426283    0.171028    11.00000    0.02693    0.02275 =
         0.05382   -0.00185    0.00955   -0.00318
AFIX 137
H17A  2    0.017844    0.417495    0.214588    11.00000   -1.50000
H17B  2    0.066658    0.400227    0.162274    11.00000   -1.50000
H17C  2   -0.016355    0.423425    0.134858    11.00000   -1.50000
AFIX   0
C18   1    0.085858    0.515011    0.088957    11.00000    0.02889    0.03837 =
         0.02707   -0.00087    0.00719    0.00003
AFIX 137
H18A  2    0.040440    0.508782    0.053369    11.00000   -1.50000
H18B  2    0.125963    0.491155    0.081034    11.00000   -1.50000
H18C  2    0.101034    0.553773    0.088259    11.00000   -1.50000
AFIX   0
C19   1   -0.052575    0.527965    0.222890    11.00000    0.01535    0.02220 =
         0.03189    0.00312    0.00554    0.00193
C20   1   -0.044210    0.529250    0.293810    11.00000    0.02002    0.03246 =
         0.03180    0.00094    0.00641    0.00250
C21   1   -0.104755    0.515653    0.321279    11.00000    0.02902    0.04822 =
         0.03355    0.00384    0.01240    0.00087
AFIX  43
H21   2   -0.099068    0.517268    0.368944    11.00000   -1.20000
AFIX   0
C22   1   -0.172685    0.499915    0.280487    11.00000    0.02371    0.05088 =
         0.04849    0.00639    0.01682   -0.00365
AFIX  43
H22   2   -0.213611    0.491452    0.299792    11.00000   -1.20000
AFIX   0
C23   1   -0.180396    0.496633    0.211358    11.00000    0.01652    0.04105 =
         0.04356    0.00368    0.00545   -0.00422
AFIX  43
H23   2   -0.226802    0.485001    0.183476    11.00000   -1.20000
AFIX   0
C24   1   -0.121862    0.509940    0.181335    11.00000    0.01649    0.02606 =
         0.03389    0.00400    0.00313    0.00130
C25   1    0.029906    0.544508    0.341616    11.00000    0.02242    0.04728 =
         0.02959   -0.00304    0.00366    0.00131
AFIX  13
H25   2    0.067669    0.547797    0.313591    11.00000   -1.20000
AFIX   0
C26   1    0.057231    0.499324    0.394034    11.00000    0.04331    0.07833 =
         0.04899    0.01837   -0.00983    0.00134
AFIX 137
H26A  2    0.107687    0.508333    0.420165    11.00000   -1.50000
H26B  2    0.058145    0.463871    0.370946    11.00000   -1.50000
H26C  2    0.023399    0.496768    0.424635    11.00000   -1.50000
AFIX   0
C27   1    0.027263    0.599916    0.376189    11.00000    0.03501    0.06424 =
         0.06163   -0.02628    0.01035   -0.00460
AFIX 137
H27A  2   -0.010298    0.598567    0.403253    11.00000   -1.50000
H27B  2    0.014029    0.628953    0.341837    11.00000   -1.50000
H27C  2    0.076354    0.607952    0.405767    11.00000   -1.50000
AFIX   0
C28   1   -0.134013    0.506457    0.104882    11.00000    0.02062    0.03144 =
         0.03261    0.00429   -0.00028   -0.00186
AFIX  13
H28   2   -0.083676    0.505538    0.094259    11.00000   -1.20000
AFIX   0
C29   1   -0.175770    0.454333    0.074922    11.00000    0.04293    0.03960 =
         0.03786    0.00170   -0.00533   -0.00925
AFIX 137
H29A  2   -0.151881    0.421903    0.099792    11.00000   -1.50000
H29B  2   -0.174406    0.451079    0.027145    11.00000   -1.50000
H29C  2   -0.227814    0.456577    0.078608    11.00000   -1.50000
AFIX   0
C30   1   -0.175077    0.557193    0.070018    11.00000    0.05063    0.03863 =
         0.04203    0.00970    0.00012    0.00752
AFIX 137
H30A  2   -0.224092    0.559990    0.080830    11.00000   -1.50000
H30B  2   -0.181707    0.553735    0.020898    11.00000   -1.50000
H30C  2   -0.145799    0.590429    0.085939    11.00000   -1.50000
AFIX   0
C31   1    0.071742    0.727796    0.157195    11.00000    0.02189    0.02152 =
         0.03881   -0.00125    0.00620    0.00232
C32   1    0.060426    0.776893    0.192021    11.00000    0.02991    0.02464 =
         0.05088   -0.00595    0.00786    0.00480
C33   1    0.027931    0.822688    0.155244    11.00000    0.05003    0.02518 =
         0.07346   -0.00147    0.00996    0.01338
AFIX  43
H33   2    0.020506    0.855328    0.178793    11.00000   -1.20000
AFIX   0
C34   1    0.006327    0.821957    0.085869    11.00000    0.06811    0.03491 =
         0.07514    0.01732    0.00764    0.02068
AFIX  43
H34   2   -0.017666    0.853156    0.061826    11.00000   -1.20000
AFIX   0
C35   1    0.019872    0.775246    0.051261    11.00000    0.06752    0.04760 =
         0.04671    0.01444    0.00473    0.01431
AFIX  43
H35   2    0.006190    0.775094    0.003164    11.00000   -1.20000
AFIX   0
C36   1    0.053188    0.728406    0.085547    11.00000    0.04156    0.03108 =
         0.03874    0.00219    0.00557    0.00575
C37   1    0.069962    0.678917    0.045449    11.00000    0.06147    0.04153 =
         0.03195   -0.00261    0.00813    0.00786
AFIX  13
H37   2    0.094594    0.650577    0.079193    11.00000   -1.20000
AFIX   0
C38   1   -0.000009    0.652498    0.002885    11.00000    0.07878    0.06823 =
         0.06781   -0.02623   -0.00153    0.00006
AFIX 137
H38A  2   -0.031761    0.639770    0.032379    11.00000   -1.50000
H38B  2    0.013811    0.620971   -0.021881    11.00000   -1.50000
H38C  2   -0.027367    0.679652   -0.029395    11.00000   -1.50000
AFIX   0
C39   1    0.125517    0.693787    0.003618    11.00000    0.09645    0.07122 =
         0.07088   -0.00955    0.04252    0.00737
AFIX 137
H39A  2    0.104342    0.722808   -0.028886    11.00000   -1.50000
H39B  2    0.136146    0.661023   -0.020866    11.00000   -1.50000
H39C  2    0.171911    0.707126    0.033614    11.00000   -1.50000
AFIX   0
C40   1    0.079712    0.779272    0.268639    11.00000    0.04015    0.03284 =
         0.05150   -0.01782    0.00768    0.00705
AFIX  13
H40   2    0.112575    0.746937    0.285680    11.00000   -1.20000
AFIX   0
C41   1    0.009245    0.773805    0.295813    11.00000    0.05943    0.05415 =
         0.05964   -0.02111    0.02325   -0.00294
AFIX 137
H41A  2    0.022655    0.776771    0.345307    11.00000   -1.50000
H41B  2   -0.014111    0.737832    0.282663    11.00000   -1.50000
H41C  2   -0.025932    0.803310    0.276869    11.00000   -1.50000
AFIX   0
C42   1    0.122787    0.831770    0.296421    11.00000    0.04091    0.04598 =
         0.08156   -0.03344    0.00741    0.00447
AFIX 137
H42A  2    0.090932    0.864143    0.282425    11.00000   -1.50000
H42B  2    0.167696    0.834750    0.278612    11.00000   -1.50000
H42C  2    0.137260    0.829965    0.345979    11.00000   -1.50000
AFIX   0
C43   1    0.246697    0.732760    0.230268    11.00000    0.02491    0.02446 =
         0.05301   -0.00369    0.00777   -0.00420
AFIX 137
H43A  2    0.234055    0.749731    0.185216    11.00000   -1.50000
H43B  2    0.300075    0.723733    0.242458    11.00000   -1.50000
H43C  2    0.235278    0.758660    0.263522    11.00000   -1.50000
AFIX   0
C44   1    0.201036    0.642121    0.318547    11.00000    0.02768    0.03260 =
         0.03114   -0.00303    0.00525   -0.00079
AFIX 137
H44A  2    0.187943    0.671691    0.346624    11.00000   -1.50000
H44B  2    0.252888    0.630701    0.337064    11.00000   -1.50000
H44C  2    0.167735    0.610506    0.318355    11.00000   -1.50000
AFIX   0
C45   1    0.237582    0.617212    0.182507    11.00000    0.01689    0.02315 =
         0.03071   -0.00068    0.00386    0.00223
AFIX  23
H45A  2    0.203495    0.585587    0.167934    11.00000   -1.20000
H45B  2    0.245881    0.635351    0.141215    11.00000   -1.20000
AFIX   0
C46   1    0.313510    0.594904    0.224454    11.00000    0.01774    0.02438 =
         0.02887    0.00118    0.00419    0.00229
AFIX  23
H46A  2    0.303863    0.562313    0.250590    11.00000   -1.20000
H46B  2    0.336944    0.623618    0.257346    11.00000   -1.20000
AFIX   0
C47   1    0.418752    0.642833    0.150735    11.00000    0.02724    0.02691 =
         0.04498    0.00883    0.01138    0.00171
AFIX 137
H47A  2    0.450162    0.659326    0.191712    11.00000   -1.50000
H47B  2    0.376880    0.667605    0.132037    11.00000   -1.50000
H47C  2    0.448521    0.637180    0.117153    11.00000   -1.50000
AFIX   0
C48   1    0.329228    0.539189    0.093255    11.00000    0.02595    0.03659 =
         0.02887   -0.00264    0.00298    0.00131
AFIX 137
H48A  2    0.362870    0.532783    0.063133    11.00000   -1.50000
H48B  2    0.287495    0.562576    0.070246    11.00000   -1.50000
H48C  2    0.309901    0.503740    0.105053    11.00000   -1.50000
AFIX   0
C49   1    0.525144    0.552809    0.240141    11.00000    0.01765    0.01967 =
         0.03092    0.00106    0.00411    0.00207
C50   1    0.575131    0.559557    0.196993    11.00000    0.02042    0.02745 =
         0.03825    0.00384    0.00873    0.00263
C51   1    0.648666    0.575637    0.224762    11.00000    0.01984    0.04107 =
         0.05551    0.00158    0.01170   -0.00171
AFIX  43
H51   2    0.682049    0.579809    0.195857    11.00000   -1.20000
AFIX   0
C52   1    0.674210    0.585658    0.293255    11.00000    0.01908    0.04331 =
         0.06419   -0.00778   -0.00031   -0.00529
AFIX  43
H52   2    0.724827    0.595800    0.311306    11.00000   -1.20000
AFIX   0
C53   1    0.625557    0.580800    0.335128    11.00000    0.03054    0.03580 =
         0.04269   -0.00998   -0.00423    0.00219
AFIX  43
H53   2    0.642906    0.588229    0.382124    11.00000   -1.20000
AFIX   0
C54   1    0.551200    0.565157    0.309782    11.00000    0.02578    0.02510 =
         0.03375   -0.00381    0.00371    0.00339
C55   1    0.550890    0.547400    0.121742    11.00000    0.02426    0.04319 =
         0.03484    0.00837    0.01221    0.00652
AFIX  13
H55   2    0.495134    0.549929    0.108520    11.00000   -1.20000
AFIX   0
C56   1    0.581483    0.588776    0.078157    11.00000    0.04414    0.06949 =
         0.05247    0.02275    0.02341    0.00375
AFIX 137
H56A  2    0.570197    0.626439    0.090398    11.00000   -1.50000
H56B  2    0.558134    0.582203    0.030256    11.00000   -1.50000
H56C  2    0.635723    0.584200    0.085889    11.00000   -1.50000
AFIX   0
C57   1    0.572209    0.488919    0.105655    11.00000    0.05455    0.05221 =
         0.03539   -0.00026    0.00988    0.01414
AFIX 137
H57A  2    0.626626    0.484712    0.119309    11.00000   -1.50000
H57B  2    0.555084    0.482179    0.056895    11.00000   -1.50000
H57C  2    0.548617    0.462277    0.130421    11.00000   -1.50000
AFIX   0
C58   1    0.499587    0.561625    0.357736    11.00000    0.03590    0.04756 =
         0.02915   -0.00605    0.00692    0.00529
AFIX  13
H58   2    0.448503    0.553365    0.329493    11.00000   -1.20000
AFIX   0
C59   1    0.520284    0.514561    0.408156    11.00000    0.06160    0.11210 =
         0.05214    0.03679    0.02045    0.02120
AFIX 137
H59A  2    0.570806    0.520547    0.436117    11.00000   -1.50000
H59B  2    0.518687    0.479538    0.383654    11.00000   -1.50000
H59C  2    0.484709    0.513243    0.437216    11.00000   -1.50000
AFIX   0
C60   1    0.494679    0.617039    0.392183    11.00000    0.09099    0.08660 =
         0.10404   -0.05359    0.05699   -0.00862
AFIX 137
H60A  2    0.456034    0.615129    0.418051    11.00000   -1.50000
H60B  2    0.481884    0.646065    0.357770    11.00000   -1.50000
H60C  2    0.542967    0.625526    0.422859    11.00000   -1.50000
AFIX   0
C61   1    0.547416    0.360293    0.217509    11.00000    0.02588    0.03018 =
         0.04969   -0.01153    0.00704    0.00641
PART 1
AFIX  23
H61A  2    0.536897    0.365431    0.167819    10.72000   -1.20000
H61B  2    0.510805    0.333744    0.227990    10.72000   -1.20000
AFIX  23
PART 2
H61C  2    0.516789    0.360859    0.170406    10.28000   -1.20000
H61D  2    0.530698    0.329422    0.242321    10.28000   -1.20000
AFIX   0
PART 0
C64   1    0.619139    0.430379    0.286724    11.00000    0.02009    0.03311 =
         0.04510   -0.00413   -0.00100    0.00327
PART 1
AFIX  23
H64A  2    0.628176    0.423803    0.336084    10.72000   -1.20000
H64B  2    0.627621    0.469946    0.278703    10.72000   -1.20000
AFIX  23
PART 2
H64C  2    0.620682    0.439436    0.334555    10.28000   -1.20000
H64D  2    0.634109    0.463616    0.264760    10.28000   -1.20000
AFIX   0
PART 0
C65   1   -0.138522    0.653434    0.225054    11.00000    0.02989    0.04314 =
         0.07913   -0.00004    0.02434    0.00799
PART 1
AFIX  23
H65A  2   -0.112142    0.651527    0.273450    10.72000   -1.20000
H65B  2   -0.164636    0.617935    0.211962    10.72000   -1.20000
AFIX  23
PART 2
H65C  2   -0.119507    0.667306    0.271780    10.28000   -1.20000
H65D  2   -0.149283    0.613445    0.226617    10.28000   -1.20000
AFIX   0
PART 0
C68   1   -0.116749    0.707404    0.133141    11.00000    0.03115    0.03747 =
         0.07379    0.01124    0.00463    0.01252
PART 1
AFIX  23
H68A  2   -0.113224    0.696592    0.086997    10.72000   -1.20000
H68B  2   -0.091118    0.743244    0.145053    10.72000   -1.20000
AFIX  23
PART 2
H68C  2   -0.120933    0.692413    0.087059    10.28000   -1.20000
H68D  2   -0.081735    0.739049    0.139192    10.28000   -1.20000
AFIX   0
PART 1
C62   1    0.626471    0.339523    0.244489    10.72000    0.03108    0.03471 =
         0.05104   -0.00282    0.00477    0.01666
AFIX  23
H62A  2    0.631591    0.319056    0.287529    10.72000   -1.20000
H62B  2    0.643028    0.315754    0.211139    10.72000   -1.20000
AFIX   0
C63   1    0.668795    0.393763    0.255047    10.72000    0.01507    0.04662 =
         0.04763   -0.00006   -0.00235    0.01003
AFIX  23
H63A  2    0.674663    0.409213    0.211473    10.72000   -1.20000
H63B  2    0.718777    0.389100    0.285833    10.72000   -1.20000
AFIX   0
C66A  1   -0.193740    0.700975    0.212931    10.72000    0.03286    0.03958 =
         0.10614   -0.01180    0.02730    0.01154
AFIX  23
H66A  2   -0.242787    0.690246    0.221050    10.72000   -1.20000
H66B  2   -0.174275    0.733767    0.240621    10.72000   -1.20000
AFIX   0
C67A  1   -0.197349    0.709996    0.138664    10.72000    0.03001    0.02776 =
         0.10476    0.00820    0.00286    0.01792
AFIX  23
H67A  2   -0.219597    0.746429    0.123609    10.72000   -1.20000
H67B  2   -0.227498    0.680806    0.110793    10.72000   -1.20000
AFIX   0

PART 2
C62A  1    0.630173    0.355574    0.219136    10.28000    0.03561    0.05812 =
         0.04761   -0.01461   -0.00680    0.02563
AFIX  23
H62C  2    0.644969    0.316269    0.218843    10.28000   -1.20000
H62D  2    0.641294    0.374043    0.179143    10.28000   -1.20000
AFIX   0

C63A  1    0.671828    0.383224    0.283228    10.28000    0.03163    0.04584 =
         0.05219   -0.00916   -0.02000    0.02168
AFIX  23
H63C  2    0.721476    0.396641    0.279432    10.28000   -1.20000
H63D  2    0.677837    0.358391    0.322866    10.28000   -1.20000
AFIX   0

C66   1   -0.207151    0.685389    0.188336    10.28000    0.03944    0.05064 =
         0.13838    0.01496    0.03875    0.01500
AFIX  23
H66C  2   -0.244736    0.658808    0.163724    10.28000   -1.20000
H66D  2   -0.229004    0.704228    0.222415    10.28000   -1.20000
AFIX   0

C67   1   -0.192572    0.727807    0.138806    10.28000    0.06183    0.03347 =
         0.10664    0.02334    0.03031    0.03934
AFIX  23
H67C  2   -0.190406    0.765769    0.157305    10.28000   -1.20000
H67D  2   -0.229945    0.726071    0.094971    10.28000   -1.20000
AFIX   0

PART 0
C69   1    0.445979    0.814511    0.454411    11.00000    0.04812    0.06395 =
         0.04257   -0.00157    0.00532   -0.01789
AFIX  43
H69   2    0.495562    0.828481    0.466443    11.00000   -1.20000
AFIX   0

C70   1    0.432777    0.762577    0.428133    11.00000    0.05073    0.05635 =
         0.04920   -0.00025    0.00280    0.01062
AFIX  43
H70   2    0.473144    0.740546    0.421457    11.00000   -1.20000
AFIX   0

C71   1    0.361201    0.742137    0.411333    11.00000    0.06608    0.03699 =
         0.05576   -0.00150   -0.00350   -0.00575
AFIX  43
H71   2    0.352188    0.705913    0.393258    11.00000   -1.20000
AFIX   0

C72   1    0.303078    0.773683    0.420526    11.00000    0.04436    0.06162 =
         0.07005    0.00412    0.00517   -0.01234
AFIX  43
H72   2    0.253685    0.759325    0.408927    11.00000   -1.20000
AFIX   0

C73   1    0.315593    0.826165    0.446495    11.00000    0.06304    0.05859 =
         0.07482    0.00426    0.02721    0.01140
AFIX  43
H73   2    0.275013    0.848185    0.452704    11.00000   -1.20000
AFIX   0

C74   1    0.387396    0.846624    0.463463    11.00000    0.08474    0.04055 =
         0.05197   -0.00775    0.02189   -0.01218
AFIX  43
H74   2    0.396480    0.882885    0.481407    11.00000   -1.20000
AFIX   0

C75   1    0.254710    0.660013    0.534670    11.00000    0.09157    0.10223 =
         0.11070    0.04268    0.01149   -0.03057
AFIX  43
H75   2    0.268563    0.697122    0.528515    11.00000   -1.20000
AFIX   0

C76   1    0.198726    0.649409    0.565629    11.00000    0.08995    0.06260 =
         0.08846    0.01680    0.01030   -0.00318
AFIX  43
H76   2    0.172585    0.679071    0.580247    11.00000   -1.20000
AFIX   0

C77   1    0.179746    0.596140    0.575892    11.00000    0.07119    0.06140 =
         0.05599    0.00114    0.01418   -0.00891
AFIX  43
H77   2    0.140281    0.589113    0.597619    11.00000   -1.20000
AFIX   0

C78   1    0.216238    0.553085    0.555618    11.00000    0.07399    0.06644 =
         0.05206   -0.01070    0.00931   -0.01018
AFIX  43
H78   2    0.203087    0.516302    0.564299    11.00000   -1.20000
AFIX   0

C79   1    0.271971    0.562391    0.522681    11.00000    0.06459    0.13151 =
         0.04700   -0.01524   -0.00029    0.00869
AFIX  43
H79   2    0.296788    0.532324    0.507339    11.00000   -1.20000
AFIX   0

C80   1    0.291858    0.617034    0.511943    11.00000    0.05541    0.19830 =
         0.06425    0.03364    0.00905   -0.02414
AFIX  43
H80   2    0.330452    0.624426    0.489289    11.00000   -1.20000
AFIX   0

C81   1    0.205385    0.403963    0.487994    11.00000    0.06925    0.04990 =
         0.05182    0.01068    0.01211    0.01110
AFIX  43
H81   2    0.202622    0.434714    0.458448    11.00000   -1.20000
AFIX   0

C82   1    0.259979    0.365138    0.490986    11.00000    0.05749    0.06110 =
         0.04122    0.00698    0.01105    0.01109
AFIX  43
H82   2    0.295103    0.368986    0.463707    11.00000   -1.20000
AFIX   0

C83   1    0.263930    0.320879    0.533197    11.00000    0.08169    0.06152 =
         0.05640    0.01739    0.02678    0.03343
AFIX  43
H83   2    0.301259    0.293511    0.534646    11.00000   -1.20000
AFIX   0

C84   1    0.213964    0.315736    0.573734    11.00000    0.09029    0.05233 =
         0.06270    0.01557    0.03120    0.01966
AFIX  43
H84   2    0.217737    0.285454    0.604100    11.00000   -1.20000
AFIX   0

C85   1    0.158414    0.354647    0.570162    11.00000    0.05936    0.06764 =
         0.05686    0.00402    0.02130    0.00937
AFIX  43
H85   2    0.123068    0.350816    0.597221    11.00000   -1.20000
AFIX   0

C86   1    0.154542    0.398850    0.527348    11.00000    0.05743    0.05449 =
         0.05771    0.00139    0.00937    0.01861
AFIX  43
H86   2    0.116672    0.425947    0.524911    11.00000   -1.20000
AFIX   0
HKLF 4

REM  s21msh89
REM R1 =  0.0365 for   15165 Fo > 4sig(Fo)  and  0.0439 for all   17517 data
REM    943 parameters refined using    154 restraints

END

WGHT      0.0510      1.8975

REM Highest difference peak  0.318,  deepest hole -0.218,  1-sigma level  0.041
Q1    1   0.1338  0.6760  0.2067  11.00000  0.05    0.32
Q2    1   0.1205  0.4998  0.2051  11.00000  0.05    0.31
Q3    1   0.3133  0.5832  0.5172  11.00000  0.05    0.28
;
_shelx_res_checksum                76269
_shelx_hkl_file
;
   0   0  -2 999999. 18797.9   9
   0   0  -3 3.71542 44.6019   9
   0   0   3-0.48010 68.5124   8
   0   0   4 115454. 2655.59   8
   0   0   4 114916. 2586.12   6
   0   0   5 92.0641 94.7767   6
   0   0   6 104055. 2591.16   6
   0   0  -6 104719. 2654.29   1
   0   0  -7 56.7073 118.078   1
   0   0   7 266.146 134.753   6
   0   0   8 154628. 3776.43   6
   0   0  -8 151485. 3854.87   1
   0   0  -9-16.0285 164.260   1
   0   0   9 51.3828 141.722   6
   0   0  10 59255.8 2063.02   6
   0   0 -10 54921.8 2096.75   1
   0   0 -11 131.044 203.314   1
   0   0  11-28.9318 149.451   6
   0   0 -12 13567.6 986.646   4
   0   0  12 15378.4 1045.90   6
   0   0 -12 13767.4 1071.27   1
   0   0  13 24.2196 147.791   6
   0   0 -13 154.304 222.444   1
   0   0 -13-101.546 160.975   4
   0   0 -14 390.409 193.042   1
   0   0  15 4.18832 93.6165  56
   0   0 -15 328.812 339.073   1
   0   0 -15-57.4453 91.0169  35
   0   0 -16 361.185 108.436  23
   0   0  16 495.032 145.370  56
   0   0 -16 452.834 153.769  35
   0   0 -17 11.7804 127.202  16
   0   0  17 157.584 141.325  56
   0   0 -17-29.8783 94.3253  23
   0   0 -18 238.120 144.481  16
   0   0  18 21.3909 128.452  56
   0   0 -18 80.9253 110.818  23
   0   0 -19-332.330 158.114  16
   0   0  19-105.561 115.666  56
   0   0 -19 22.1726 111.782  23
   0   0  20 6832.56 446.295  56
   0   0 -20 6894.76 435.032  14
   0   0 -20 7069.94 444.895  16
   0   0 -20 5809.32 379.675  23
   0   0 -21-68.8389 101.079  14
   0   0 -21 38.2713 79.4595  23
   0   0 -21-43.9689 119.176  16
   0   0  21-72.5617 124.740  56
   0   0  22 2324.41 239.747  56
   0   0 -22 2069.96 194.459  23
   0   0 -22 1886.73 199.933  14
   0   0 -22 1736.14 202.248  16
   0   0 -23 20.4456 64.8055  14
   0   0 -23-20.4948 67.3715  23
   0   0  23-17.7666 79.7984  56
   0   0  23-89.8306 86.4949  21
   0   0 -23 81.2989 82.0866  16
   0   0 -24 743.150 95.8734  14
   0   0  24 615.824 97.7995  21
   0   0  24 853.023 113.345  56
   0   1  -2 84762.0 1826.08   3
   0  -1  -2 86758.7 1815.51   4
   0   1  -3 156495. 3183.79   9
   0   1   3 159121. 3362.90   6
   0   1  -3 166845. 3369.03   1
   0   1   4 122693. 2736.77   6
   0   1  -4 119147. 2516.41   9
   0   1  -5 23328.6 722.317   9
   0   1   5 23301.4 880.897   6
   0  -1  -6 24229.2 993.026   1
   0  -1   6 24010.1 925.805   6
   0   1   6 24489.9 970.804   6
   0   1  -6 23546.9 972.366   1
   0  -1  -7 83694.3 2369.35   1
   0   1   7 88310.5 2375.85   6
   0   1  -7 81976.0 2361.24   1
   0  -1   7 83902.4 2283.61   6
   0   1  -8 7099.02 589.266   1
   0  -1  -8 8178.55 628.147   1
   0  -1   8 8608.73 596.821   6
   0   1   8 8340.34 619.130   6
   0   1  -9 1326.01 307.765   1
   0   1   9 1291.49 272.985   6
   0  -1   9 1302.46 263.219   6
   0  -1  -9 1202.61 300.892   1
   0  -1 -10 5011.44 525.332   4
   0   1 -10 4539.65 551.533   1
   0  -1 -10 5294.46 588.794   1
   0  -1  10 4663.66 498.869   6
   0   1  10 4430.87 515.593   6
   0   1  11 12116.9 901.937   6
   0   1 -11 9580.61 842.838   1
   0  -1 -11 10950.6 896.586   1
   0  -1 -11 11048.8 825.393   4
   0  -1  11 11560.2 845.510   6
   0  -1 -12 96.1963 197.817   1
   0   1 -12 298.564 216.144   1
   0   1  12-126.899 176.616   6
   0  -1  12-110.031 147.034   6
   0  -1 -12-146.878 162.894   4
   0   1 -13 357.125 219.712   4
   0  -1 -13 284.384 206.556   4
   0   1  13 53.6926 191.920   6
   0   1 -13 399.432 228.837   1
   0  -1 -13 563.193 244.500   1
   0   1 -14 548.272 304.854   4
   0   1  14 227.846 159.650   6
   0   1 -14 223.742 223.971   1
   0  -1 -14 102.376 221.226   1
   0  -1 -15 15828.8 688.340  35
   0  -1  15 17069.4 712.396  56
   0   1 -15 19024.9 1460.76   1
   0   1  15 17423.6 720.105  56
   0   1 -15 16451.8 703.384  35
   0  -1 -15 15920.9 1347.00   1
   0   1 -16 188.028 98.6545  35
   0  -1 -16-202.156 115.405  23
   0   1  16-57.1886 111.309  56
   0  -1  16-60.9785 91.1964  56
   0   1 -16-57.1704 85.1907  23
   0  -1 -16 84.8892 91.8508  16
   0  -1 -17 21085.3 831.124  16
   0   1 -17 19169.1 765.867  23
   0  -1 -17 19522.7 769.708  23
   0   1 -17 20161.0 823.754  35
   0   1  17 20193.3 835.234  56
   0  -1  17 19702.6 829.550  56
   0   1 -18 1024.79 175.743  23
   0   1 -18 730.403 160.534  16
   0  -1 -18 1233.26 188.646  23
   0  -1 -18 1144.71 193.429  16
   0  -1  18 1141.67 202.661  56
   0   1  18 1076.69 204.783  56
   0   1  19 7155.64 471.867  56
   0  -1 -19 7850.83 482.702  16
   0   1 -19 8499.90 497.763  16
   0  -1 -19 7510.65 448.847  23
   0   1 -19 7987.87 457.908  23
   0  -1  19 8452.25 513.452  56
   0  -1 -20 261.147 120.454  14
   0   1 -20 252.715 113.547  23
   0  -1 -20 282.626 106.497  23
   0   1  20 237.318 123.148  56
   0   1 -20 537.557 154.102  16
   0  -1  20 255.097 138.519  56
   0  -1 -20 299.205 136.112  16
   0  -1 -21 760.362 141.329  23
   0   1 -21 430.496 133.120  14
   0   1 -21 474.678 122.980  23
   0  -1 -21 568.760 147.875  16
   0   1 -21 490.054 144.015  16
   0   1  21 587.782 150.346  56
   0  -1  21 509.438 142.143  56
   0  -1 -21 501.151 134.285  14
   0  -1 -22 1371.43 162.833  23
   0   1  22 2353.05 237.454  56
   0   1 -22 1874.21 200.575  14
   0  -1 -22 1909.84 204.985  14
   0  -1 -22 2114.86 219.151  16
   0  -1  22 2069.42 223.685  56
   0   1 -22 1707.66 196.147  16
   0   1 -22 1642.20 175.461  23
   0   1  23 863.262 141.546  56
   0  -1  23 760.314 138.160  56
   0   1 -23 770.052 111.586  23
   0  -1  23 945.469 147.130  21
   0  -1 -23 811.010 113.949  23
   0   1 -23 904.438 130.478  14
   0   1 -23 983.463 138.904  16
   0   1  23 910.078 134.983  21
   0  -1 -23 823.421 118.968  14
   0   1  24 46.6039 60.6956  21
   0  -1 -24 38.1349 50.0784  14
   0   1  24 17.6382 58.1017  56
   0   1  24 68.8369 56.0755  20
   0  -1  24 149.899 61.3386  56
   0   1 -24 6.62543 50.0485  14
   0  -2   0 128865. 2529.11   8
   0  -2   1 15018.2 463.099   8
   0  -2  -1 15202.8 453.036   4
   0   2  -2 186024. 3818.66   3
   0   2  -2 187536. 3683.25   5
   0  -2  -2 192795. 3802.93   4
   0   2  -3 5096.07 310.199   1
   0   2  -3 4685.39 284.981   3
   0  -2  -3 4703.57 273.191   4
   0  -2  -4 4773.08 311.961   4
   0   2  -4 4506.69 234.091   9
   0  -2  -5 235913. 4900.55   4
   0   2   5 224438. 5001.53   6
   0   2  -5 234734. 4671.32   9
   0  -2  -6 95.1147 92.5568   4
   0  -2   6 85.1692 139.983   8
   0   2  -6 271.258 141.836   1
   0  -2  -6 292.325 135.588   1
   0   2  -6 218.911 75.6123   9
   0   2   6 270.775 135.522   6
   0  -2  -7 37881.4 1310.71   4
   0  -2   7 37016.3 1278.38   6
   0   2   7 36201.5 1374.79   6
   0   2  -7 39193.6 1406.91   1
   0  -2  -7 38183.5 1408.88   1
   0   2  -8 1917.71 329.543   1
   0  -2  -8 2293.02 313.382   4
   0  -2  -8 1696.99 304.323   1
   0   2   8 2360.19 351.831   6
   0  -2   8 2346.47 306.545   6
   0   2  -9 47339.0 1780.74   1
   0  -2   9 44979.1 1616.98   6
   0  -2  -9 45952.8 1664.41   4
   0  -2  -9 45113.4 1784.73   1
   0   2   9 46948.7 1782.53   6
   0   2 -10 6950.79 671.072   1
   0  -2  10 7866.79 638.133   6
   0   2  10 9120.28 752.665   6
   0  -2 -10 8058.46 729.631   1
   0  -2 -10 7909.84 654.655   4
   0  -2 -11 89.2143 138.659   4
   0   2 -11 262.230 198.325   1
   0   2  11 508.729 251.701   6
   0  -2  11 463.548 202.921   6
   0  -2 -11 93.8672 173.427   1
   0   2 -12 6163.64 704.945   1
   0   2  12 5678.52 658.017   6
   0  -2  12 5456.88 589.634   6
   0  -2 -12 6242.57 648.640   4
   0  -2 -12 5587.24 695.058   1
   0   2  13 1314.34 349.150   6
   0  -2 -13 911.251 263.679   4
   0  -2 -13 791.465 302.437   1
   0   2 -13 1314.23 356.894   1
   0   2 -14 7373.58 868.879   1
   0   2  14 9066.12 910.254   6
   0   2  15 1017.99 167.504  56
   0   2 -15 1150.10 184.061  35
   0  -2  15 1029.46 184.197  56
   0  -2 -15 910.609 174.986  16
   0   2 -15 1236.11 384.632   1
   0   2 -16 49.0064 107.709  35
   0  -2 -16-2.54325 92.1102  16
   0   2  16-56.2610 104.521  56
   0  -2  16 99.4877 111.191  56
   0  -2 -16 105.851 100.779  23
   0   2 -16 4.29086 95.4523  23
   0   2  17 427.450 137.802  56
   0  -2 -17 434.889 141.345  16
   0   2 -17 490.446 144.293  35
   0  -2 -17 397.779 133.440  23
   0   2 -17 476.199 119.517  23
   0  -2  17 561.189 160.452  56
   0   2 -18 1115.78 195.749  16
   0   2 -18 1080.95 192.588  35
   0  -2  18 1565.91 229.880  56
   0  -2 -18 1263.65 193.120  23
   0   2  18 1300.04 213.620  56
   0  -2 -18 943.474 188.119  16
   0   2 -18 1128.29 184.665  23
   0   2 -19 873.644 176.268  23
   0  -2  19 1005.50 202.180  56
   0  -2 -19 466.030 135.227  16
   0   2  19 1032.64 204.468  56
   0  -2 -19 1001.56 197.321  14
   0  -2 -19 1055.28 187.220  23
   0   2 -19 980.591 203.807  16
   0  -2 -20 359.104 125.664  23
   0   2 -20 391.887 149.586  16
   0  -2 -20 594.926 149.435  14
   0   2  20 539.698 161.455  56
   0  -2  20 474.557 155.383  56
   0  -2 -20 363.667 139.722  16
   0   2 -20 471.797 138.592  23
   0  -2  21 6594.52 436.078  56
   0  -2 -21 7493.69 431.470  14
   0   2 -21 7063.14 396.032  23
   0   2 -21 7730.04 437.090  16
   0  -2 -21 6787.78 414.507  16
   0  -2 -21 6938.11 388.195  23
   0   2 -21 8399.72 457.476  14
   0   2  21 7171.77 436.905  56
   0   2  22 784.459 153.682  56
   0   2 -22 530.401 132.568  16
   0  -2 -22 322.868 112.580  16
   0   2 -22 626.790 121.869  23
   0  -2  22 542.441 139.451  56
   0  -2 -22 621.046 124.600  14
   0   2 -22 517.134 121.464  14
   0  -2 -22 508.176 108.595  23
   0   2  23 3599.12 254.377  56
   0   2 -23 3346.52 241.995  16
   0  -2  23 3801.92 267.496  56
   0  -2 -23 3530.42 236.718  14
   0  -2  23 3318.56 240.678  21
   0   2 -23 3753.99 243.118  14
   0   2  23 3004.21 224.169  21
   0   2 -23 3201.06 212.321  23
   0   2  24 617.298 100.143  56
   0   2  24 481.249 85.9836  21
   0   2  24 792.725 104.996  20
   0  -2  24 676.091 107.400  56
   0  -2  24 478.865 92.6181  21
   0   3   0 4.26357 46.0374   6
   0  -3   0-31.0564 35.1602   8
   0  -3   1 1890.93 157.518   8
   0  -3  -1 1689.29 155.814   4
   0   3   1 2079.48 174.874   6
   0  -3   2 4429.25 287.711   8
   0  -3  -2 4938.24 276.915   4
   0   3  -2 4348.73 274.416   3
   0  -3  -3 12826.8 509.648   4
   0   3  -3 12193.5 403.933   5
   0   3  -3 12546.3 532.730   3
   0  -3  -4 1183.60 169.941   4
   0   3  -4 1220.54 178.244   3
   0   3  -5 88007.8 2261.04   1
   0   3  -5 86941.5 1943.58   9
   0  -3  -5 88147.4 2170.88   4
   0   3   6 136351. 3342.94   6
   0  -3  -6 134057. 3162.23   4
   0   3  -6 134743. 3275.08   1
   0   3  -6 133872. 2877.02   9
   0  -3  -6 129721. 3286.85   1
   0  -3   6 139751. 3413.25   8
   0  -3   7 1553.60 297.925   8
   0   3  -7 1336.80 248.640   1
   0  -3  -7 1288.05 221.175   4
   0  -3  -7 1293.16 251.244   1
   0   3  -7 1410.48 163.202   9
   0   3   7 1280.52 249.872   6
   0  -3   8 53542.3 1657.88   6
   0   3  -8 50334.2 1788.23   1
   0  -3  -8 48695.8 1785.70   1
   0  -3  -8 52403.2 1709.47   4
   0   3   8 48754.6 1796.12   6
   0  -3  -9 94.4291 158.615   1
   0   3  -9 10.0945 145.488   1
   0  -3  -9 120.780 144.977   4
   0  -3   9-18.8997 126.584   6
   0   3   9-34.3595 179.293   6
   0   3  10 664.902 280.145   6
   0  -3 -10 913.504 280.895   1
   0   3 -10 324.815 166.004   1
   0  -3  10 528.904 182.159   6
   0  -3 -10 539.855 183.797   4
   0  -3  11 28896.2 1333.57   6
   0   3 -11 28010.3 1482.50   1
   0  -3 -11 27129.9 1488.30   1
   0  -3 -11 28017.5 1362.47   4
   0   3  11 26038.4 1437.69   6
   0   3 -12 633.552 222.877   1
   0   3  12 500.433 284.925   6
   0  -3 -12 337.829 193.276   4
   0   3 -13 352.865 208.931   1
   0   3  13 60.4197 195.200   6
   0   3 -14 1563.55 414.255   1
   0   3  14 2129.31 487.030   6
   0   3  15 2241.89 503.387   6
   0   3  15 2128.50 250.379  56
   0  -3 -15 1918.14 228.570  16
   0   3 -15 2331.99 507.454   1
   0   3 -15 2041.51 222.061  23
   0  -3 -15 1902.21 213.970  23
   0   3 -15 2160.70 247.209  35
   0   3 -16-9.45233 100.309  35
   0   3  16 161.243 123.950  56
   0   3 -16-18.3174 89.8922  23
   0  -3 -16 67.1767 114.065  16
   0  -3 -16 16.6265 86.3307  23
   0  -3  16-12.2093 96.5748  56
   0  -3  17 1037.58 212.980  56
   0   3  17 883.539 177.054  56
   0   3 -17 937.541 182.096  35
   0  -3 -17 752.563 161.717  16
   0   3 -17 786.590 157.102  23
   0  -3 -17 728.547 165.009  23
   0  -3 -18 1053.80 170.265  23
   0   3  18 1186.82 210.702  56
   0   3 -18 1319.18 196.156  23
   0  -3  18 1085.20 204.855  56
   0  -3 -18 1389.00 214.275  14
   0   3 -18 1238.69 199.313  35
   0  -3 -18 1663.03 253.312  16
   0   3 -19-92.0355 109.929  23
   0  -3  19 62.9605 112.329  56
   0  -3 -19-31.4787 111.121  16
   0   3 -19 83.7768 98.0947  16
   0   3  19 214.783 131.165  56
   0  -3 -19 4.21569 118.414  14
   0  -3 -19 48.1419 94.8045  23
   0  -3 -20 607.620 145.191  23
   0   3 -20 621.955 147.616  23
   0  -3  20 781.620 172.332  56
   0  -3 -20 664.248 151.592  14
   0   3  20 1065.60 206.657  56
   0  -3 -20 596.512 156.826  16
   0   3 -20 898.190 169.808  16
   0  -3 -21 3515.48 293.884  16
   0   3 -21 3095.29 259.093  23
   0  -3  21 3385.55 297.669  56
   0   3  21 3177.51 287.254  56
   0  -3 -21 3231.83 259.660  23
   0   3 -21 3663.80 299.197  16
   0  -3 -21 3397.42 288.576  14
   0  -3  22 421.926 124.563  56
   0   3 -22 523.453 109.303  23
   0  -3 -22 627.715 126.823  14
   0  -3 -22 435.540 102.805  23
   0   3 -22 336.741 107.002  14
   0  -3  22 655.336 139.137  21
   0   3  22 569.509 134.431  56
   0   3 -22 168.424 89.4055  16
   0  -3  23 9.23089 82.1169  21
   0  -3  23-104.082 87.5283  56
   0   3 -23-25.4079 65.0587  14
   0  -3 -23 14.6586 64.4866  14
   0   3 -23-34.5135 71.3029  16
   0   3  23-26.6243 74.7355  56
   0   3 -23 86.3236 70.9402  23
   0   3  23-69.8098 70.5617  21
   0  -3  24 1548.05 143.399  56
   0   3  24 1361.11 124.712  21
   0   3  24 1514.27 140.731  20
   0  -3  24 1520.07 138.478  21
   0   3  24 1588.85 142.066  56
   0  -4   0 3789.24 269.579   4
   0  -4   0 3741.10 207.952   8
   0  -4   1 81985.5 1900.04   8
   0  -4  -1 88095.7 1971.22   4
   0   4   1 83880.5 1970.75   6
   0  -4  -2 33919.9 986.364   4
   0  -4   2 33505.0 1010.10   8
   0   4  -3 96792.8 2097.50   5
   0   4  -3 98863.3 2313.66   3
   0  -4   3 97734.4 2367.29   8
   0  -4  -3 96930.9 2270.20   4
   0  -4  -4 80338.8 2026.35   4
   0   4  -4 84859.0 2087.17   3
   0   4  -4 81642.8 1817.29   5
   0   4  -5 25009.4 954.348   3
   0  -4  -5 24340.6 916.048   4
   0   4  -5 24777.0 980.441   1
   0  -4  -6 48148.5 1490.44   4
   0  -4   6 48742.0 1670.61   8
   0   4  -6 48745.1 1578.52   1
   0   4   6 49259.5 1638.69   6
   0   4  -6 46081.9 1222.20   9
   0  -4   7 38446.0 1525.99   8
   0   4   7 37370.9 1470.87   6
   0   4  -7 39365.2 1447.55   1
   0  -4  -7 36588.6 1318.21   4
   0   4  -7 36653.9 1057.20   9
   0  -4  -8 4650.36 450.839   4
   0   4   8 3651.62 465.997   6
   0  -4   8 4713.41 540.985   8
   0   4   9 52184.6 1967.95   6
   0  -4  -9 50255.2 1785.66   4
   0   4  -9 54255.3 1957.96   1
   0  -4   9 49200.2 1688.57   6
   0  -4 -10 1441.76 282.318   4
   0  -4  10 1184.37 242.108   6
   0   4  10 1861.88 365.718   6
   0   4 -10 1718.40 366.581   1
   0   4  11 787.773 321.362   6
   0  -4 -11 645.705 234.408   4
   0   4 -11 700.762 220.853   1
   0  -4 -12 691.094 254.647   4
   0   4  12 1051.05 311.564   6
   0   4 -12 575.895 249.818   1
   0   4 -13 2242.16 469.044   1
   0   4  13 1923.96 462.156   6
   0   4  14 292.147 234.505   6
   0   4 -14 474.450 247.677   1
   0  -4 -15 2628.18 273.745  16
   0   4 -15 3290.92 297.266  35
   0  -4 -15 2763.59 254.667  23
   0   4 -15 3324.47 284.390  23
   0   4 -15 2735.86 564.442   1
   0  -4 -15 3561.43 287.542  59
   0   4  15 3157.53 290.850  56
   0   4  15 2967.24 566.987   6
   0   4 -16 9205.35 483.052  23
   0  -4 -16 7798.03 454.358  23
   0   4 -16 8472.90 495.476  35
   0   4  16 8359.90 497.241  56
   0  -4 -16 8329.45 493.883  16
   0  -4 -16 8220.47 495.386  14
   0   4 -17-39.6087 92.1028  23
   0  -4 -17-103.829 131.202  14
   0  -4 -17-109.891 106.484  23
   0   4  17 174.468 128.134  56
   0   4 -17-47.0474 118.211  35
   0  -4  17-50.5567 133.589  56
   0  -4 -17 135.403 131.965  16
   0  -4 -18 1484.40 218.095  16
   0   4  18 2035.88 266.650  56
   0  -4 -18 1681.20 230.363  14
   0   4 -18 1758.77 237.303  35
   0  -4 -18 1316.53 191.382  23
   0  -4  18 1733.64 246.372  56
   0   4 -18 1470.65 207.995  23
   0   4  19 9.36869 117.629  56
   0  -4 -19 25.4198 90.5906  23
   0  -4 -19 9.06974 103.697  16
   0   4 -19 5.40528 114.604  35
   0  -4 -19 26.7571 103.638  14
   0  -4  19 32.3866 117.838  56
   0   4 -19-63.4295 110.813  23
   0   4 -20 210.355 124.895  16
   0  -4  20 103.673 114.528  56
   0   4 -20 117.257 94.3430  23
   0  -4 -20 49.3949 88.4058  23
   0   4  20 66.6568 105.666  56
   0  -4 -20 234.713 128.828  14
   0  -4 -20-38.7652 102.038  16
   0   4 -21 229.311 94.6511  23
   0   4 -21 142.275 112.716  16
   0  -4 -21 100.133 85.2531  23
   0   4  21 87.6589 101.962  56
   0  -4 -21 102.584 89.2619  14
   0  -4  21 251.773 134.568  56
   0   4 -22 42.0782 96.2800  16
   0   4 -22-76.1144 84.2796  23
   0  -4 -22 160.270 96.9769  14
   0   4  22 87.8555 88.1338  21
   0  -4  22 46.4354 93.2406  21
   0   4 -22-18.2403 77.9365  14
   0  -4  22 228.500 136.522  56
   0   4  22 109.123 89.0189  56
   0  -4  23 49.3346 81.0559  56
   0   4  23-141.339 89.2254  56
   0   4 -23 11.6057 79.0164  16
   0   4 -23 2.15563 64.0127  14
   0   4  23 149.347 71.8073  21
   0  -4 -23 201.118 83.9628  14
   0   4 -23-29.5000 54.9350  23
   0  -4  23-41.7348 77.6557  21
   0   4  23 29.1657 79.2075  20
   0   4  24 776.814 101.063  56
   0   4  24 719.493 98.9681  20
   0  -4  24 611.008 100.833  56
   0  -4  24 540.280 92.3326  21
   0   4 -24 639.930 95.2404  16
   0  -5   0 64.5051 69.4611   8
   0   5   1 91418.4 2196.79   6
   0  -5   1 90121.2 2101.08   8
   0  -5  -1 95958.7 2213.22   4
   0  -5  -2 3729.31 297.013   4
   0  -5   2 3394.22 286.454   8
   0  -5  -3 12196.9 568.675   4
   0  -5   3 11055.7 590.247   8
   0   5  -4 39579.7 1039.13   5
   0   5  -4 37737.6 1245.33   3
   0  -5  -4 38312.6 1218.72   4
   0  -5   4 38075.8 1309.79   8
   0  -5  -5 89081.6 2318.97   4
   0   5  -5 89354.9 2361.50   3
   0   5   5 88250.0 2489.07   6
   0   5  -5 94734.1 2437.83   1
   0  -5   5 92987.1 2517.17   8
   0   5  -6 7629.55 560.884   1
   0  -5   6 7926.45 614.677   8
   0   5   6 6895.95 568.014   6
   0   5  -6 7162.32 524.349   3
   0  -5  -6 7055.17 503.861   4
   0   5   7 3801.37 445.921   6
   0  -5   7 3673.24 466.839   8
   0   5  -7 3531.55 417.648   1
   0  -5  -7 3950.23 399.025   4
   0   5  -7 4107.38 284.363   9
   0  -5  -8 4302.41 439.506   4
   0   5   8 3780.01 507.876   6
   0   5  -8 5219.95 538.408   1
   0  -5   8 4434.37 569.529   8
   0   5   9 33369.3 1555.58   6
   0   5  -9 35354.6 1538.24   1
   0  -5  -9 32651.5 1389.62   4
   0  -5   9 33546.6 1298.82   6
   0   5 -10 4048.45 526.298   1
   0  -5 -10 3307.07 431.791   4
   0   5  10 3624.90 528.232   6
   0   5  11 3786.23 576.796   6
   0   5 -11 4835.74 606.667   1
   0  -5 -11 3499.31 468.513   4
   0   5 -12 804.992 244.117   1
   0   5  12 1000.53 304.647   6
   0  -5 -12 644.113 201.741   4
   0   5 -13 2572.61 490.702   1
   0   5  13 2467.54 483.076   6
   0   5 -14 2166.68 502.564   1
   0   5  14 1664.39 495.009   6
   0  -5 -15 5401.25 349.504  40
   0  -5 -15 5343.62 384.494  14
   0   5 -15 4742.22 359.150  35
   0  -5 -15 4817.19 343.295  23
   0  -5 -15 5690.79 390.450  16
   0   5 -15 5102.79 352.021  23
   0   5  15 4269.22 349.082  56
   0   5 -15 4750.91 729.465   1
   0   5  15 5307.32 795.038   6
   0   5 -16 278.117 142.583  35
   0   5 -16 164.482 103.363  23
   0  -5 -16 336.588 111.766  23
   0  -5 -16 275.219 129.535  16
   0   5  16 87.5468 114.678  56
   0  -5 -16 94.4470 99.0972  14
   0  -5 -17 1973.88 242.328  12
   0  -5 -17 1799.47 239.921  14
   0  -5 -17 1550.60 231.565  16
   0   5 -17 1701.20 235.688  35
   0   5  17 1819.78 253.420  56
   0  -5  17 1827.36 243.347  56
   0  -5 -17 1303.23 195.772  23
   0   5 -17 1847.56 223.103  23
   0  -5 -18 1448.70 217.242  16
   0   5 -18 1753.38 238.628  35
   0  -5 -18 1265.36 189.798  23
   0  -5  18 1325.82 235.948  56
   0   5 -18 1251.38 195.694  23
   0   5  18 1278.62 217.147  56
   0  -5 -18 1318.00 220.751  14
   0   5 -19 712.026 167.952  35
   0  -5 -19 430.712 128.892  14
   0   5 -19 337.097 112.306  38
   0  -5 -19 431.718 130.804  23
   0   5 -19 236.646 101.238  23
   0  -5 -19 213.555 106.642  16
   0   5  19 474.734 152.773  56
   0  -5  19 576.220 157.269  56
   0  -5  20 1807.48 241.417  56
   0  -5 -20 2102.02 240.910  14
   0   5 -20 2005.68 246.548  16
   0  -5 -20 1842.63 207.951  23
   0   5 -20 1790.37 212.692  23
   0  -5 -20 1925.60 240.086  16
   0   5  20 2190.08 262.516  56
   0  -5 -21 74.9193 77.0051  23
   0   5 -21 176.138 111.642  23
   0   5  21-4.99173 103.399  56
   0   5 -21-56.3908 105.696  16
   0  -5 -21 58.8484 100.208  14
   0  -5  21-20.1139 101.252  56
   0  -5  22 6450.12 355.033  21
   0   5  22 5687.71 318.450  21
   0  -5  22 5952.51 359.501  56
   0  -5 -22 5799.67 338.973  14
   0   5  22 5840.18 350.337  56
   0   5 -22 6029.67 347.662  16
   0   5 -22 5874.31 318.620  23
   0   5 -22 5715.46 335.427  14
   0   5  23 140.552 68.2177  21
   0  -5  23 318.743 92.7710  56
   0   5 -23 198.250 81.5572  16
   0   5  23-6.59670 77.6153  20
   0  -5  23 222.537 90.0084  21
   0   5 -23 88.9787 63.3681  23
   0   5  23 51.5178 75.1525  56
   0  -5 -23 168.735 73.6660  14
   0   5 -23 260.788 80.1175  14
   0  -5  24 1423.44 132.804  56
   0   5  24 1443.07 129.669  20
   0   5 -24 1689.30 133.691  16
   0  -5  24 1529.79 132.905  21
   0  -6   0 98433.6 2197.53   8
   0  -6  -1 16947.5 724.973   4
   0  -6   1 16904.0 647.143   8
   0   6   1 16920.3 716.484   6
   0  -6  -1 16160.0 542.998   8
   0  -6  -2 19081.6 790.088   4
   0   6   2 20585.7 849.181   6
   0  -6   2 20633.1 799.881   8
   0  -6   3 124.434 104.979   8
   0  -6  -3 245.247 113.531   4
   0   6  -3 240.755 126.379   3
   0  -6   4 12044.0 696.623   8
   0   6   4 12798.7 722.378   6
   0  -6  -4 12742.4 655.874   4
   0   6  -4 12634.1 522.299   5
   0   6  -4 13162.6 681.318   3
   0  -6   5 443.720 181.108   8
   0   6   5 289.272 170.086   6
   0   6  -5 186.762 118.102   3
   0   6  -5 244.775 85.7060   5
   0  -6  -5 56.7355 109.082   4
   0   6  -6 140.127 155.233   1
   0  -6  -6-137.193 133.401   4
   0  -6   6-202.159 176.865   8
   0   6   6 107.964 128.093   6
   0   6  -6 221.156 140.840   3
   0   6  -7 4628.16 471.111   1
   0  -6  -7 4322.02 433.686   4
   0   6  -7 4496.80 307.365   9
   0   6   7 4847.20 526.948   6
   0  -6   7 3990.35 502.744   8
   0   6   8 566.934 239.332   6
   0  -6  -8 632.669 199.993   4
   0   6  -8 776.311 217.814   1
   0  -6   8 696.560 287.845   8
   0  -6  -9 1258.70 275.464   4
   0   6  -9 1140.50 306.430   1
   0   6   9 866.040 300.373   6
   0   6  10 2501.02 447.957   6
   0  -6 -10 2087.77 355.474   4
   0   6 -10 1979.53 379.641   1
   0  -6 -11 1553.44 336.634   4
   0   6  11 1680.92 355.790   6
   0   6 -11 1311.74 339.120   1
   0   6 -12 2681.99 481.049   1
   0   6  12 1883.39 450.540   6
   0   6 -13 109.028 143.569   1
   0   6  13-115.402 210.764   6
   0   6 -14 16712.9 1337.70   1
   0   6  14 16612.9 1364.86   6
   0  -6 -15 4492.80 338.547  23
   0   6 -15 4898.94 345.067  23
   0  -6  15 3985.72 310.566  22
   0   6  15 4459.61 358.565  56
   0  -6 -15 4512.06 350.904  16
   0  -6 -15 4762.05 369.004  14
   0   6 -15 4432.36 348.603  35
   0  -6 -16 1252.31 192.200  23
   0   6  16 1007.27 178.520  56
   0  -6 -16 1100.64 204.701  14
   0  -6 -16 1013.90 182.534  12
   0   6 -16 933.979 164.913  23
   0  -6 -16 1123.80 201.601  16
   0   6 -16 1383.49 211.106  35
   0  -6 -17 661.004 155.845  12
   0   6  17 802.874 171.862  56
   0   6 -17 659.213 156.586  23
   0  -6 -17 635.721 155.283  23
   0  -6 -17 645.032 157.591  14
   0  -6 -17 606.756 162.440  16
   0   6 -17 632.864 166.956  35
   0  -6 -18 306.290 116.840  12
   0   6 -18 205.258 108.529  23
   0  -6 -18 201.953 133.605  14
   0  -6 -18 222.276 124.826  16
   0  -6  18 234.406 136.326  56
   0   6 -18 69.9681 112.982  35
   0  -6 -18 207.178 117.360  23
   0   6  18 125.318 118.315  56
   0   6 -19 183.640 101.735  23
   0  -6 -19 152.956 119.726  16
   0  -6 -19 276.391 109.991  23
   0   6  19 32.3548 102.628  56
   0  -6 -19 359.833 144.304  14
   0  -6  19 259.253 125.935  56
   0   6 -19-18.5091 120.656  35
   0   6 -20 493.326 129.674  23
   0  -6 -20 484.922 133.952  23
   0   6 -20 388.534 132.984  16
   0   6 -20 463.930 132.033  38
   0  -6 -20 422.696 130.245  14
   0  -6  20 528.926 163.018  56
   0   6  20 592.978 160.819  56
   0  -6 -21 175.125 105.460  14
   0   6 -21 251.503 105.022  23
   0  -6  21 135.402 118.681  56
   0   6 -21 151.234 118.362  16
   0   6  21 153.460 106.512  56
   0  -6  22 5247.74 326.545  56
   0   6 -22 4394.35 268.575  23
   0   6 -22 4813.31 301.844  16
   0   6  22 4068.53 289.787  20
   0  -6 -22 4581.39 291.689  14
   0   6  22 4030.51 255.057  21
   0  -6 -22 4455.88 270.589  13
   0   6  22 4476.59 296.930  56
   0  -6  22 4161.42 281.396  21
   0   6  23-72.3302 60.3252  21
   0   6  23 22.8038 65.6892  20
   0   6 -23 97.0910 63.6276  23
   0  -6 -23 87.9882 64.3459  14
   0   6  23-37.5781 72.3694  56
   0  -6  23-10.5952 65.5088  21
   0  -6  23 25.1215 77.6991  56
   0   6 -23 30.4601 56.6805  14
   0   6 -23-53.8825 60.8098  16
   0  -7   0-1.60305 63.9420   8
   0  -7   1 277.461 104.151   8
   0  -7  -1 448.039 152.794   4
   0   7   1 539.717 160.723   6
   0  -7  -1 236.485 74.9570   8
   0   7   2 47577.8 1528.63   6
   0  -7   2 49573.2 1455.29   8
   0   7   2 47644.0 1525.07   3
   0  -7  -2 48753.3 1507.44   4
   0  -7   3 4545.81 406.722   8
   0   7   3 4860.86 427.219   3
   0  -7  -3 4383.35 384.390   4
   0   7  -3 4815.80 419.165   3
   0   7   3 4189.32 412.738   6
   0  -7   4 1521.92 270.816   8
   0   7   4 1219.43 233.441   6
   0  -7  -4 1386.25 236.109   4
   0   7  -4 1476.23 251.874   3
   0   7  -4 1240.84 171.629   5
   0  -7  -5 57365.8 1791.04   4
   0  -7   5 57567.3 1915.96   8
   0   7   5 58964.8 1945.76   6
   0   7  -5 57496.3 1522.40   5
   0   7  -5 60724.8 1866.24   3
   0   7  -6 18690.9 970.464   1
   0   7   6 16711.7 983.427   6
   0  -7  -6 17359.1 878.353   4
   0   7  -6 18438.5 941.686   3
   0  -7   6 18066.2 1008.31   8
   0   7  -7 16966.3 956.145   3
   0  -7  -7 17335.2 929.908   4
   0   7   7 17439.0 1064.13   6
   0  -7   7 19657.5 1118.94   8
   0   7  -7 18884.3 1025.29   1
   0  -7   8 14583.4 1017.57   8
   0   7   8 12143.6 918.233   6
   0   7  -8 14195.8 922.652   1
   0  -7  -8 12522.2 813.819   4
   0   7  -9 7905.86 726.130   1
   0   7   9 8562.07 800.952   6
   0  -7  -9 7409.60 649.268   4
   0   7 -10 8812.76 805.702   1
   0   7  10 8198.70 821.342   6
   0  -7 -10 6850.53 654.405   4
   0  -7 -11 1518.54 315.577   4
   0   7  11 1374.05 367.940   6
   0   7 -11 1015.85 313.338   1
   0   7 -12 35.8852 158.615   1
   0   7  12 125.142 250.914   6
   0   7 -13 5623.33 747.180   1
   0   7  13 5257.07 755.089   6
   0   7  14 1032.12 361.877   6
   0  -7 -14 766.101 154.792  16
   0   7  14 841.157 171.733  56
   0  -7 -14 768.005 158.901  14
   0   7 -14 796.236 162.678  35
   0   7 -14 853.401 149.244  23
   0   7  15 232.897 127.577  56
   0  -7 -15-52.2730 105.817  14
   0   7 -15 189.771 103.112  23
   0  -7 -15-83.3648 87.7652  23
   0  -7 -15 50.9452 93.6562  16
   0   7 -15-34.4052 118.861  35
   0  -7  15 88.6187 106.023  22
   0  -7 -15-49.6089 127.671  12
   0  -7 -16-34.7092 120.091  14
   0  -7  16 5.04925 111.685  22
   0  -7 -16-160.428 126.579  12
   0   7 -16-146.015 128.702  35
   0   7 -16-19.8809 94.5068  23
   0   7  16 32.9418 113.345  56
   0  -7 -16-158.273 117.982  23
   0  -7 -16 295.492 141.481  16
   0   7 -17 1806.42 230.369  23
   0  -7 -17 1541.06 229.317  16
   0   7 -17 1593.11 217.593  35
   0  -7 -17 1402.96 213.245  12
   0   7  17 1597.96 229.921  56
   0  -7 -17 1940.86 253.592  14
   0  -7 -17 1905.78 233.168  23
   0  -7 -18-152.589 126.999  12
   0  -7 -18 75.3852 96.6272  42
   0  -7  18-26.8261 113.437  56
   0  -7 -18-54.1965 109.564  14
   0  -7 -18-82.3694 102.659  23
   0   7 -18 58.7326 136.100  35
   0   7  18 150.987 119.051  56
   0   7 -18 21.4317 92.3419  23
   0  -7 -19 1264.05 203.871  14
   0   7  19 969.536 194.566  56
   0  -7 -19 1210.38 173.307  23
   0   7 -19 936.690 162.689  23
   0  -7  19 879.600 174.415  56
   0  -7 -19 992.837 156.686  42
   0  -7 -19 775.972 150.777  12
   0   7 -19 1281.05 210.049  35
   0  -7  20 193.795 132.211  56
   0   7 -20 160.592 81.2608  38
   0  -7 -20 38.8155 108.551  14
   0   7  20 26.7791 95.4399  56
   0   7 -20 131.842 94.2383  23
   0  -7  21 5.82825 109.398  56
   0   7 -21-82.3325 99.5755  16
   0   7  21-24.8509 109.058  20
   0  -7 -21 63.4389 86.7889  14
   0  -7  21-109.946 103.892  21
   0   7  21-56.7373 77.9722  21
   0   7 -21-14.9512 73.0043  38
   0   7 -21 57.9009 82.8443  23
   0   7  21-85.2296 102.133  56
   0  -7 -22 221.483 94.0072  14
   0   7 -22 128.868 78.2745  16
   0   7  22 183.338 99.1459  20
   0  -7  22-23.8205 84.8320  56
   0  -7  22 229.470 105.097  21
   0   7 -22 170.949 78.2686  23
   0   7  22 261.202 105.744  56
   0   7 -23 2.62764 51.9967  23
   0   7  23-0.12992 63.5624  20
   0   7 -23 278.311 80.7206  14
   0  -7 -23 179.194 70.1923  14
   0  -7  23-43.3655 68.7317  56
   0   7 -23 67.9465 61.3147  16
   0  -7  23 132.369 69.3833  21
   0   8   0 3560.87 363.389   3
   0  -8   0 3706.47 285.986   8
   0  -8   1 5604.48 390.285   8
   0  -8  -1 5096.62 313.187   8
   0   8   1 5730.96 473.891   3
   0  -8  -1 5121.94 440.690   4
   0   8  -1 5713.55 467.855   3
   0  -8  -2 1602.13 254.521   4
   0  -8  -2 1493.66 160.834   8
   0   8  -2 1651.79 267.457   3
   0   8   2 1690.94 264.181   3
   0   8   2 1252.83 226.321   6
   0  -8   2 1848.53 253.550   8
   0   8   3 49384.9 1652.16   3
   0   8   3 50084.3 1685.38   6
   0  -8   3 48057.1 1586.60   8
   0  -8  -3 48531.5 1602.36   4
   0   8  -3 49992.1 1658.52   3
   0   8  -4 37849.9 1420.44   3
   0  -8  -4 37641.7 1372.49   4
   0   8   4 38648.8 1480.15   6
   0   8   4 37120.6 1424.80   3
   0  -8   4 37295.8 1421.23   8
   0   8  -5 6001.63 398.567   5
   0   8  -5 6427.10 546.986   3
   0   8   5 5594.86 550.226   6
   0  -8  -5 5375.54 488.638   4
   0  -8   5 6394.39 575.851   8
   0   8  -6 519.368 113.318   5
   0   8  -6 416.316 181.489   1
   0   8  -6 456.998 196.519   3
   0  -8   6 784.711 255.774   8
   0   8   6 539.624 240.570   6
   0  -8  -6 504.160 173.457   4
   0  -8  -7 3879.30 443.707   4
   0  -8   7 3419.50 498.866   8
   0   8  -7 3758.37 475.500   1
   0   8   7 3766.10 509.846   6
   0   8  -7 4400.55 495.910   3
   0   8  -8 488.433 215.544   1
   0  -8  -8 420.388 194.723   4
   0  -8   8 369.900 236.333   8
   0   8   8 804.676 314.811   6
   0   8   9 27284.4 1507.89   6
   0   8  -9 26485.3 1401.37   1
   0  -8  -9 23587.1 1239.00   4
   0   8  10 25842.0 1526.32   6
   0  -8 -10 21445.8 1228.47   4
   0   8 -10 24444.7 1411.47   1
   0   8 -11-48.5845 205.488   1
   0   8  11 8.27491 175.085   6
   0   8 -12 5371.13 711.529   1
   0   8  12 3856.35 624.302   6
   0   8 -13 1769.36 462.669   1
   0   8  13 1889.61 482.191   6
   0   8  14 1773.31 226.474  56
   0   8  14 1854.47 457.282   6
   0  -8 -14 2213.86 248.066  14
   0  -8  14 1946.99 223.713  22
   0   8 -14 1934.35 492.641   1
   0  -8 -14 2451.41 271.134  12
   0  -8 -14 2157.28 246.506  16
   0   8 -14 2130.31 229.962  53
   0  -8 -14 1847.57 215.082  23
   0   8 -14 2215.29 229.911  23
   0   8 -14 2110.15 239.018  35
   0  -8  15 2488.58 246.449  22
   0   8  15 2414.50 265.985  56
   0  -8 -15 2608.33 274.817  14
   0  -8 -15 2703.15 271.397  12
   0  -8 -15 2168.67 252.738  16
   0   8 -15 2906.79 268.749  23
   0   8 -15 2523.26 272.310  35
   0  -8 -15 2218.44 244.125  23
   0   8 -16 97.2553 107.835  35
   0  -8 -16 142.327 118.527  14
   0   8  16 136.614 127.472  56
   0  -8 -16 96.0758 100.305  23
   0  -8 -16-36.1072 103.436  12
   0  -8 -16 6.15596 125.629  16
   0  -8  16 155.760 120.395  22
   0   8 -16 162.366 102.602  23
   0  -8 -17 23.7771 92.3065  23
   0  -8 -17-67.5341 119.627  12
   0   8 -17 26.4420 98.4960  23
   0   8  17-51.2549 121.577  56
   0   8 -17-63.5361 119.602  35
   0  -8 -17-4.68292 101.193  14
   0   8  18 34.7968 120.392  56
   0   8 -18 190.430 114.636  23
   0  -8 -18 78.3561 99.5015  42
   0  -8 -18 163.652 106.941  23
   0  -8 -18-149.116 142.000  14
   0  -8 -18 39.7014 92.1441  12
   0   8 -18-16.4588 113.818  35
   0   8 -19 252.926 142.794  35
   0  -8  19 79.8110 108.935  56
   0   8  19 151.908 109.487  56
   0  -8 -19 260.150 96.6503  12
   0   8 -19 419.029 130.745  23
   0  -8 -19 242.970 139.448  14
   0  -8 -19 138.409 90.0365  42
   0   8 -20 367.996 117.785  35
   0  -8 -20 514.204 118.115  42
   0   8 -20 414.859 103.339  38
   0   8 -20 455.848 125.409  23
   0  -8 -20 471.185 142.056  14
   0   8  20 374.600 134.645  56
   0   8  20 328.857 132.190  20
   0  -8  20 510.281 149.971  56
   0   8 -21 81.2122 89.9064  38
   0   8  21-25.3728 96.4120  56
   0  -8  21 79.9596 98.9039  21
   0  -8  21-79.4747 107.207  56
   0  -8 -21-13.0768 89.3148  14
   0  -8 -21 72.2216 68.1759  13
   0   8 -21-65.6057 90.5115  23
   0   8 -21 117.881 102.300  16
   0   8  21 76.8076 92.6228  20
   0   8 -22 1414.47 162.166  16
   0  -8 -22 1409.29 154.482  14
   0  -8  22 1339.34 161.283  56
   0   8  22 1168.12 147.763  56
   0   8 -22 1249.70 140.920  23
   0  -8  22 1311.40 151.333  21
   0   8  22 1337.52 163.621  20
   0   8 -23 567.089 85.6250  23
   0   8 -23 605.428 98.0612  16
   0  -8  23 587.618 103.143  56
   0   8 -23 574.215 92.3558  14
   0  -8 -23 506.806 85.3137  14
   0   8  23 545.182 98.8138  20
   0  -8  23 712.573 97.8955  21
   0   9   0 100.242 114.692   3
   0  -9   0-30.4141 87.2016   8
   0  -9   1 1559.62 224.132   8
   0  -9  -1 1609.56 185.216   8
   0   9  -1 1890.64 295.452   3
   0   9   1 2231.24 324.769   3
   0   9   2 13713.5 804.029   3
   0  -9   2 13357.3 705.960   8
   0   9  -2 12926.7 769.252   3
   0  -9  -2 13084.3 530.183   8
   0  -9  -2 13608.8 781.918   4
   0  -9  -3 21408.7 713.316   8
   0   9  -3 23484.3 1088.50   3
   0  -9  -3 24236.1 1078.38   4
   0  -9   3 22924.9 1025.08   8
   0   9   3 22063.0 1088.16   6
   0   9   3 23827.7 1102.59   3
   0  -9  -4 409.708 164.663   4
   0  -9   4 323.874 177.571   8
   0   9  -4 511.485 214.934   3
   0   9   4 119.425 145.343   3
   0   9   4 521.444 249.049   6
   0  -9  -5 15986.1 903.147   4
   0   9   5 18392.5 1054.27   6
   0   9   5 16512.5 961.486   3
   0   9  -5 16591.0 734.822   5
   0  -9   5 16231.3 966.314   8
   0   9  -5 17527.4 979.005   3
   0   9   6 10147.4 814.879   6
   0   9  -6 11261.2 576.405   5
   0  -9  -6 10139.8 727.960   4
   0  -9   6 11603.4 859.959   8
   0   9  -6 11303.3 801.587   3
   0   9  -7 21788.2 1197.28   1
   0   9  -7 23077.4 1201.28   3
   0  -9  -7 20762.8 1107.31   4
   0   9   7 19315.6 1213.06   6
   0  -9   7 22414.6 1283.44   8
   0  -9   8 30841.3 1584.87   8
   0  -9  -8 26010.0 1303.47   4
   0   9   8 27709.6 1514.41   6
   0   9  -8 29434.5 1473.39   1
   0   9  -9 20401.2 1250.07   1
   0  -9  -9 17446.8 1083.03   4
   0   9   9 19261.0 1296.58   6
   0   9  10-31.0916 176.502   6
   0   9 -10 21.2085 157.986   1
   0  -9 -10-58.7611 127.785   4
   0   9  11 4562.39 696.472   6
   0   9 -11 4160.17 619.963   1
   0   9  12 5812.69 794.862   6
   0   9 -12 6953.63 826.179   1
   0   9 -13 343.117 212.370   1
   0   9  13 478.892 280.047   6
   0  -9 -14 3913.80 334.606  12
   0   9 -14 3957.49 324.400  35
   0   9  14 3764.61 324.689  56
   0   9 -14 3754.39 304.668  53
   0  -9  14 4027.34 322.643  22
   0   9 -14 4145.77 318.663  23
   0  -9 -14 3976.91 337.833  14
   0  -9 -14 3511.12 296.333  23
   0  -9  15 205.117 107.296  22
   0  -9 -15 341.613 148.845  14
   0   9 -15 151.831 103.703  35
   0   9 -15 147.080 94.5176  23
   0  -9 -15 115.844 122.021  12
   0   9  15 127.949 103.628  56
   0  -9 -15 210.603 115.748  23
   0  -9 -16 123.659 118.379  14
   0   9  16 163.577 135.548  56
   0   9 -16 15.9066 124.634  35
   0   9 -16 221.767 102.427  23
   0  -9  16 79.6116 90.0904  22
   0  -9 -16 167.280 121.052  12
   0  -9 -16 128.649 108.268  23
   0   9 -17 3550.77 325.768  35
   0   9 -17 4021.92 318.852  23
   0  -9 -17 4698.22 379.447  14
   0  -9 -17 3965.17 332.479  42
   0   9  17 4078.53 352.078  56
   0  -9 -17 4082.77 351.883  12
   0   9 -18 597.001 155.399  35
   0   9  18 434.491 146.179  56
   0  -9 -18 755.959 167.501  12
   0   9 -18 705.271 161.208  23
   0  -9 -18 857.830 190.028  14
   0  -9 -18 845.585 167.948  42
   0  -9 -19 1619.24 200.535  42
   0  -9 -19 1128.78 178.022  12
   0   9  19 895.723 181.202  20
   0   9 -19 1462.76 196.595  23
   0   9 -19 1392.54 203.885  35
   0   9  19 1221.02 193.908  56
   0  -9  19 1524.53 227.634  56
   0  -9 -19 1300.37 198.635  14
   0   9 -20 1564.30 194.011  38
   0  -9 -20 1588.10 175.628  42
   0  -9  20 1849.09 222.764  56
   0   9 -20 1579.19 199.982  35
   0  -9 -20 1694.82 188.815  12
   0   9  20 1792.43 223.258  20
   0   9  20 1565.83 204.428  56
   0  -9 -20 1778.70 212.913  14
   0  -9  20 1604.96 188.433  21
   0   9 -20 1869.46 201.653  23
   0  -9 -20 1572.24 182.135  13
   0   9  21 2416.91 228.072  56
   0  -9 -21 2566.11 229.190  14
   0   9 -21 2278.91 203.573  38
   0  -9  21 2441.10 211.090  21
   0   9 -21 2914.54 241.561  16
   0   9 -21 2454.41 212.168  23
   0   9  21 2464.22 230.731  20
   0  -9  21 2353.35 230.810  56
   0   9 -22 4231.22 244.406  23
   0   9 -22 4961.13 283.023  16
   0   9  22 4106.16 268.639  20
   0  -9 -22 4253.70 256.021  14
   0  -9  22 3836.02 235.030  21
   0  -9  22 4717.73 286.957  56
   0   9 -22 3709.71 221.324  38
   0  -9  23 369.019 82.2686  56
   0   9  23 514.807 93.0644  20
   0   9 -23 544.523 88.0572  16
   0 -10   0 44692.1 1347.81   8
   0  10   0 43908.0 1653.66   3
   0 -10  -1 3323.84 286.049   8
   0  10  -1 3661.73 433.491   3
   0 -10   1 3440.75 344.168   8
   0  10   1 4203.53 453.444   3
   0  10  -2 13694.7 840.825   3
   0 -10   2 12335.4 707.980   8
   0 -10  -2 11142.2 753.091   4
   0  10   2 12950.9 830.409   3
   0 -10   3 296.156 157.705   8
   0 -10  -3 224.509 161.109   4
   0  10  -3 214.513 189.790   3
   0  10   3 420.348 202.879   3
   0  10   3 415.372 223.859   6
   0  10   4 12174.9 863.099   6
   0  10  -4 12242.3 823.744   3
   0  10   4 11482.7 804.883   3
   0 -10  -4 11528.7 780.409   4
   0 -10   4 11424.9 776.012   8
   0  10  -5 2607.99 302.589   5
   0 -10   5 2827.10 420.329   8
   0 -10  -5 2360.54 361.932   4
   0  10   5 2378.49 384.642   3
   0  10  -5 2535.75 399.034   3
   0  10   5 2557.79 439.629   6
   0  10  -6 9272.01 756.394   3
   0  10   6 8601.98 733.511   3
   0 -10  -6 8073.26 678.640   4
   0 -10   6 9011.87 776.694   8
   0  10   6 9285.78 815.219   6
   0 -10  -7 4779.22 540.985   4
   0  10   7 4130.61 522.354   3
   0 -10   7 4004.18 553.753   8
   0  10   7 5145.98 624.220   6
   0  10  -7 4246.40 533.668   3
   0  10  -7 4694.27 572.511   1
   0  10  -8 74.7538 143.989   3
   0 -10  -8-49.5731 144.169   4
   0  10   8 272.348 253.882   6
   0  10   8 82.2720 184.130   3
   0  10  -8 228.283 213.806   1
   0 -10   8-78.2216 236.092   8
   0  10  -9 2756.80 475.519   1
   0 -10  -9 2959.75 442.346   4
   0  10   9 2327.41 461.199   6
   0  10 -10 4264.67 625.641   1
   0  10  10 4371.96 657.222   6
   0  10  11 10857.5 1074.84   6
   0  10 -11 9999.26 977.078   1
   0  10 -12 721.755 417.095   1
   0  10  12 901.337 377.227   6
   0  10 -13 400.377 124.884  35
   0  10 -13 388.286 118.884  23
   0 -10  13 468.922 133.380  22
   0  10 -13 497.898 129.154  53
   0  10  13 152.106 115.979  56
   0  10  13 848.952 380.974   6
   0 -10 -13 268.724 123.698  14
   0 -10 -13-1.55535 114.830  12
   0  10 -13 343.633 268.808   1
   0 -10  14 3206.81 297.568  22
   0  10 -14 3631.23 310.924  35
   0  10 -14 3460.91 292.779  23
   0 -10 -14 3099.44 313.187  14
   0  10  14 3554.86 315.018  56
   0 -10 -14 3308.59 320.517  12
   0  10 -14 3085.52 281.470  53
   0  10 -15 1355.64 205.964  53
   0 -10 -15 968.416 192.578  14
   0  10  15 1250.86 208.846  56
   0 -10  15 1314.63 194.296  22
   0  10 -15 958.190 171.137  23
   0  10 -15 1363.55 204.885  35
   0 -10 -15 1262.78 208.608  12
   0 -10 -16 396.084 152.003  14
   0  10 -16 159.612 105.100  23
   0  10 -16 117.438 116.355  35
   0  10  16 301.897 141.759  56
   0 -10 -16 403.234 152.966  12
   0 -10  16 340.074 131.964  22
   0  10  17 527.286 166.009  56
   0  10 -17 508.789 151.160  35
   0 -10 -17 483.768 127.412  12
   0 -10 -17 772.539 181.152  14
   0  10 -17 424.669 132.987  23
   0 -10 -17 478.251 143.259  42
   0  10 -18 2396.25 258.460  35
   0 -10 -18 2405.35 261.248  12
   0 -10 -18 2023.59 246.060  14
   0  10  18 2142.86 259.645  20
   0 -10 -18 2164.30 248.193  42
   0  10  18 2113.21 251.020  56
   0 -10 -18 2065.16 237.374  13
   0  10 -18 2402.41 246.120  23
   0 -10  19 5139.67 371.459  56
   0 -10  19 4002.89 297.153  21
   0  10  19 4393.89 344.193  20
   0 -10 -19 4026.28 304.124  42
   0  10 -19 4709.41 344.774  35
   0 -10 -19 4197.09 312.023  13
   0 -10 -19 3879.18 302.681  12
   0 -10 -19 4704.09 351.112  14
   0  10  19 4877.87 348.019  56
   0  10 -19 4956.83 339.485  23
   0  10 -20 1496.47 177.661  23
   0 -10  20 1570.08 211.859  56
   0 -10  20 1249.69 162.518  21
   0  10  20 1206.61 169.195  56
   0 -10 -20 1069.18 153.761  42
   0  10 -20 1231.62 176.913  35
   0  10  20 1538.44 205.178  20
   0 -10 -20 1627.49 195.547  14
   0 -10 -21 1014.09 126.499  42
   0 -10  21 1096.03 162.793  56
   0  10  21 926.540 150.414  20
   0 -10 -21 1065.96 155.073  14
   0  10 -21 1219.78 166.674  16
   0  10 -21 1031.59 142.506  38
   0 -10  21 1009.91 134.590  21
   0  10 -21 834.546 128.261  23
   0  10 -22 581.985 95.9598  23
   0  10  22 422.096 104.316  20
   0 -10  22 587.420 89.5013  21
   0 -10  22 384.730 98.7387  56
   0 -10 -22 424.718 88.1918  14
   0  10 -22 567.536 88.1164  38
   0  10 -22 566.799 102.736  16
   0 -10  23 54.3520 50.6487  56
   0  10  23 44.3276 56.0099  20
   0  11   0 20.3812 127.908   3
   0 -11   0 21.3454 111.435   8
   0  11  -1 6305.88 599.113   3
   0 -11   1 5357.24 443.775   8
   0  11   1 5593.80 563.702   3
   0 -11   2 843.324 209.597   8
   0  11  -2 1031.63 280.206   3
   0  11   2 796.147 239.243   3
   0 -11  -3 3842.35 477.149   4
   0  11   3 3791.23 480.391   3
   0 -11   3 3678.03 431.454   8
   0  11  -3 4501.47 520.317   3
   0  11   4 1377.37 323.251   3
   0  11  -4 780.742 256.910   3
   0  11   4 593.971 241.484   6
   0 -11  -4 640.469 232.912   4
   0 -11   4 1368.27 303.874   8
   0  11   5 12942.5 919.545   3
   0  11  -5 12191.2 882.544   3
   0 -11  -5 11482.4 827.918   4
   0  11   5 13306.3 962.681   6
   0 -11   5 12825.8 898.202   8
   0  11  -5 11302.0 666.997   5
   0 -11  -6 6160.20 611.223   4
   0  11   6 6891.08 725.336   6
   0  11  -6 7550.70 707.584   3
   0 -11   6 6686.54 678.688   8
   0  11   6 6547.96 668.372   3
   0 -11  -7 3420.80 487.366   4
   0  11   7 4660.45 578.812   3
   0 -11   7 3526.44 537.689   8
   0  11  -7 3753.84 520.604   3
   0  11  -7 3484.78 510.329   1
   0  11   7 4060.52 579.087   6
   0 -11  -8 3476.20 484.457   4
   0  11  -8 2514.09 451.020   1
   0  11  -8 3205.56 506.315   3
   0  11   8 2892.29 483.686   3
   0 -11   8 2345.27 483.242   8
   0  11   8 3199.37 537.250   6
   0  11   9 26521.5 1528.97   3
   0  11   9 33043.0 1832.30   6
   0 -11  -9 27426.0 1473.48   4
   0  11  -9 33289.2 1735.10   1
   0  11  10 3955.10 606.087   3
   0  11 -10 3975.21 629.967   1
   0  11  10 3881.95 637.104   6
   0  11  11 6270.30 771.879   3
   0  11 -11 6774.41 828.267   1
   0  11  11 7587.15 925.001   6
   0  11 -12 2423.48 515.455   1
   0  11  12 2800.61 534.804   3
   0  11  12 2702.08 583.172   6
   0 -11 -13 5600.90 410.336  12
   0 -11 -13 5616.04 401.144  14
   0  11 -13 6046.72 389.528  35
   0 -11  13 5591.47 382.751  22
   0  11 -13 6112.59 390.388  23
   0  11  13 5561.15 391.470  56
   0  11 -13 5444.24 369.823  53
   0  11 -14 3089.05 287.799  53
   0  11 -14 2845.05 280.886  35
   0  11  14 2778.73 285.711  56
   0  11 -14 3200.92 289.206  23
   0 -11  14 2469.94 268.260  22
   0 -11 -14 2785.72 298.364  12
   0 -11 -14 2866.61 294.598  14
   0  11 -15 2406.66 259.473  35
   0 -11 -15 2396.88 278.832  12
   0  11 -15 2895.78 278.064  53
   0  11 -15 2711.66 267.485  23
   0 -11 -15 2660.80 285.932  14
   0  11  15 2849.26 306.754  20
   0  11  15 2874.44 293.945  56
   0 -11  15 2563.11 268.599  22
   0  11 -16 3872.00 317.392  23
   0 -11 -16 3859.01 326.717  13
   0  11  16 4139.71 363.992  20
   0 -11  16 3668.09 314.217  22
   0  11  16 4154.94 352.705  56
   0  11 -16 4240.88 343.995  35
   0 -11 -16 3672.84 338.128  14
   0 -11 -16 4139.56 348.522  12
   0 -11 -17 6127.57 423.123  12
   0  11  17 6310.35 439.942  20
   0 -11 -17 5843.65 402.608  13
   0  11  17 6163.09 422.005  56
   0  11 -17 7161.99 421.895  23
   0  11 -17 5560.27 399.165  35
   0 -11 -17 6290.08 431.791  14
   0 -11 -17 6437.35 424.009  42
   0  11 -18 70.8431 102.443  23
   0 -11  18-16.9920 86.1268  21
   0 -11 -18-68.5822 98.6256  42
   0  11 -18-2.54297 96.2429  35
   0  11  18-66.8378 102.004  56
   0 -11 -18 89.1158 100.476  13
   0  11  18-17.6135 105.013  20
   0 -11 -18 126.573 114.402  12
   0 -11 -18-14.6957 119.241  14
   0 -11 -19 257.940 120.516  14
   0 -11 -19 294.266 106.782  13
   0 -11  19 376.118 119.654  21
   0 -11  19 606.015 166.800  56
   0  11  19 412.341 136.360  20
   0 -11 -19 403.164 119.881  42
   0  11  19 221.736 120.378  56
   0  11 -19 218.818 109.688  35
   0  11 -19 468.984 130.334  23
   0 -11  20 5161.97 344.070  56
   0 -11 -20 4790.17 296.404  42
   0  11 -20 4592.56 297.938  23
   0 -11  20 4246.04 270.338  21
   0  11  20 4226.68 317.218  20
   0  11 -20 3993.54 288.485  35
   0 -11 -20 4548.90 311.529  14
   0 -11  20 4152.25 261.607  46
   0  11 -21 459.222 105.823  16
   0  11 -21 533.645 109.060  23
   0 -11 -21 474.388 107.139  14
   0 -11  21 421.317 111.541  56
   0 -11  21 246.191 73.6394  21
   0  11 -21 322.210 90.9592  38
   0  11  21 447.132 118.061  20
   0 -11 -21 304.692 81.2131  42
   0 -11 -22 1967.89 158.155  14
   0  11 -22 1848.79 147.621  23
   0  11  22 1782.10 162.835  20
   0  11 -22 1668.82 140.733  38
   0 -11  22 1812.90 165.300  56
   0  11 -22 2182.47 170.977  16
   0  12   0 145646. 3976.95   3
   0  12  -1 844.494 262.324   3
   0  12   1 951.739 278.487   3
   0 -12   1 1082.33 215.771   8
   0  12  -2 33434.5 1536.41   3
   0 -12   2 31062.8 1287.12   8
   0  12   2 33831.0 1545.54   3
   0  12   3 96.1465 161.990   3
   0  12  -3-188.794 211.102   3
   0 -12   3 12.6673 135.359   8
   0  12   4 4691.58 554.368   3
   0 -12  -4 5221.97 573.583   4
   0  12  -4 4428.08 544.498   3
   0 -12   4 3909.27 488.424   8
   0  12  -5 39892.5 1758.03   3
   0  12   5 37355.4 1787.46   6
   0 -12   5 35968.1 1638.48   8
   0  12   5 38216.3 1744.54   3
   0 -12  -5 38162.4 1675.71   4
   0  12   6 1241.24 317.729   3
   0 -12  -6 450.312 209.044   4
   0 -12   6 1198.13 335.688   8
   0  12   6 809.418 283.873   6
   0  12  -6 1143.30 298.920   3
   0  12   7 96.0479 173.302   3
   0 -12   7 195.050 193.169   8
   0  12  -7 176.713 180.861   1
   0 -12  -7 120.230 203.797   4
   0  12  -7 63.2507 180.671   3
   0  12   7 62.7522 160.220   6
   0 -12   8 2848.42 523.257   8
   0  12  -8 3429.51 547.549   3
   0 -12  -8 3797.24 537.996   4
   0  12   8 3753.21 611.675   6
   0  12  -8 4660.04 622.517   1
   0  12   8 3516.53 544.225   3
   0  12   9 4105.32 652.110   6
   0  12  -9 4645.31 660.300   1
   0  12   9 5092.23 657.909   3
   0  12 -10 1108.98 366.986   1
   0  12  10 1176.55 422.540   6
   0  12  10 1287.81 351.481   3
   0  12  11 14133.2 1194.70   3
   0  12 -11 17288.7 1356.54   1
   0  12  11 15477.6 1365.31   6
   0  12  12 2208.15 534.423   6
   0  12  12 2435.61 262.941  20
   0  12  12 2246.05 247.198  56
   0 -12 -12 2453.01 260.234  14
   0 -12  12 2767.05 267.826  22
   0  12 -12 1768.11 450.490   1
   0  12  12 2638.92 525.256   3
   0  12 -12 2973.88 270.961  23
   0 -12  12 2920.87 284.922  41
   0 -12 -12 2768.89 285.192  12
   0  12 -12 2451.71 246.579  35
   0 -12 -12 2589.57 266.045  13
   0  12 -12 2751.88 260.081  53
   0 -12 -13 1582.67 213.290  13
   0  12  13 2095.57 249.340  56
   0  12 -13 2814.04 274.018  35
   0 -12 -13 1580.08 218.753  12
   0  12  13 1660.71 225.458  20
   0  12 -13 1819.91 215.543  23
   0  12 -13 1982.24 217.959  53
   0 -12  13 2409.14 259.200  22
   0 -12 -13 1857.12 241.772  14
   0  12 -14 4825.04 354.478  23
   0 -12 -14 4162.11 345.418  13
   0  12  14 4373.55 362.202  20
   0  12  14 4395.00 362.637  56
   0 -12 -14 4527.43 377.722  12
   0  12 -14 4851.41 354.408  53
   0  12 -14 4195.10 337.881  35
   0 -12 -14 4647.43 374.345  14
   0 -12  14 4876.38 369.304  22
   0  12 -15 531.926 144.493  23
   0  12 -15 808.195 166.323  53
   0 -12 -15 726.670 178.255  12
   0 -12 -15 708.831 165.687  13
   0  12  15 608.951 173.352  20
   0  12 -15 714.098 168.643  35
   0  12  15 962.621 178.255  56
   0 -12 -15 733.303 169.212  14
   0 -12  15 416.624 133.660  22
   0  12  16 12457.6 635.325  20
   0  12 -16 13407.7 622.391  35
   0 -12 -16 13609.9 630.448  13
   0  12  16 11372.8 596.315  56
   0 -12 -16 12059.0 629.430  12
   0  12 -16 12636.1 592.672  23
   0 -12  16 13548.1 623.574  22
   0 -12 -16 13386.5 651.312  14
   0 -12 -17 1728.70 241.701  14
   0  12 -17 1581.97 217.940  35
   0 -12 -17 1412.06 202.823  13
   0  12 -17 1822.19 226.330  23
   0 -12 -17 1699.92 229.407  42
   0  12  17 1985.93 241.578  56
   0  12  17 1715.49 241.081  20
   0 -12 -17 1431.50 224.809  12
   0  12 -18 15841.6 629.177  23
   0 -12 -18 13452.0 586.758  13
   0  12 -18 13652.6 609.382  35
   0 -12 -18 14609.5 643.781  14
   0  12  18 14134.6 639.410  20
   0 -12 -18 14020.9 614.685  42
   0 -12 -18 11789.7 582.933  12
   0 -12 -19-20.0923 87.5075  14
   0  12 -19 5.75852 91.7002  23
   0 -12  19-125.552 115.702  56
   0  12  19 166.138 129.811  20
   0  12 -19-149.404 107.540  35
   0 -12 -19 41.0487 94.1049  42
   0 -12 -20 4365.43 280.743  42
   0  12  20 4340.38 299.864  20
   0  12 -20 4262.76 284.024  35
   0  12 -20 4735.93 292.395  23
   0 -12 -20 4288.41 296.052  14
   0 -12  20 5076.33 322.064  56
   0 -12  20 3577.26 243.215  46
   0  12 -21 198.431 89.0280  16
   0 -12 -21 46.1792 61.8446  14
   0 -12 -21 94.9189 73.5355  42
   0  12 -21 81.6582 73.3101  38
   0  12  21 72.2142 81.2186  20
   0  12 -21 167.961 74.8038  23
   0 -12  21 147.127 87.0520  56
   0 -12 -22 1858.85 154.486  26
   0  12 -22 1926.47 141.902  23
   0  12 -22 1859.30 147.726  16
   0 -12  22 1733.61 150.516  56
   0  12  22 1873.58 154.104  20
   0  13   0 118.126 161.614   3
   0  13  -1 4364.49 557.539   3
   0  13   1 5365.90 616.172   3
   0  13   2 2724.00 464.453   3
   0  13  -2 2047.84 406.061   3
   0  13  -3 13417.1 990.301   3
   0  13   3 13191.3 983.902   3
   0 -13   3 11605.0 808.866   8
   0  13   4 1873.30 383.769   3
   0  13  -4 1534.14 340.224   3
   0 -13   4 2431.43 400.435   8
   0 -13   5 191.243 168.580   8
   0  13   5 301.165 191.121   3
   0 -13  -5 13.7071 155.096   4
   0  13  -5-18.9592 153.564   3
   0  13   6 3816.21 547.956   3
   0 -13  -6 2993.11 474.391   4
   0  13  -6 3002.49 502.667   3
   0 -13   6 3382.56 522.195   8
   0  13   7 19745.5 1332.30   3
   0  13   7 20518.5 1414.98   6
   0 -13  -7 20926.5 1293.55   4
   0 -13   7 22144.7 1384.39   8
   0  13  -7 21298.1 1382.10   1
   0  13  -7 20956.9 1364.99   3
   0  13  -8 8958.05 897.607   1
   0  13   8 8523.75 882.033   3
   0  13   8 8339.17 934.178   6
   0 -13  -8 9173.01 859.763   4
   0  13  -8 8330.49 862.971   3
   0  13   9 16139.6 1328.87   6
   0  13   9 18577.1 1336.44   3
   0  13  -9 16409.8 1275.46   1
   0  13 -10 8861.11 957.452   1
   0  13  10 9830.85 1072.54   6
   0  13  10 6301.82 792.596   3
   0  13  11 5623.96 830.970   6
   0  13 -11 6627.61 396.574  23
   0  13  11 5973.57 403.167  20
   0 -13  11 5896.14 395.835  41
   0 -13 -11 6387.70 428.862  12
   0  13 -11 5884.58 800.937   1
   0  13 -11 5932.85 382.022  53
   0 -13  11 6429.96 406.014  22
   0  13  11 5457.90 762.817   3
   0  13  11 5677.40 390.741  56
   0 -13 -11 5879.96 400.919  14
   0 -13 -12 15194.5 692.012  14
   0  13  12 15206.1 680.047  56
   0  13 -12 16090.7 658.960  23
   0  13 -12 15678.9 656.524  53
   0 -13  12 15426.8 686.677  41
   0 -13  12 14866.3 666.716  22
   0  13  12 15664.1 693.462  20
   0  13 -12 15838.1 665.857  35
   0 -13 -12 15327.8 710.210  12
   0 -13 -12 14567.8 659.368  13
   0 -13 -13 6826.88 435.844  13
   0 -13 -13 6234.64 444.222  12
   0  13  13 6545.28 436.083  20
   0  13 -13 6196.81 399.478  23
   0 -13  13 6596.53 436.584  22
   0  13  13 6480.70 429.418  56
   0  13 -13 7188.40 431.092  35
   0  13 -13 6479.82 410.795  53
   0 -13 -13 6707.91 445.678  14
   0  13 -14 11874.9 566.704  23
   0  13  14 10994.2 574.687  56
   0 -13  14 10488.5 562.167  22
   0 -13 -14 9955.26 576.173  12
   0 -13 -14 11176.0 573.106  13
   0  13 -14 10728.9 551.304  35
   0  13 -14 10890.3 551.553  53
   0 -13 -14 11426.3 603.317  14
   0  13  14 10676.2 580.617  20
   0  13 -15 16503.2 695.388  23
   0 -13 -15 16354.5 734.893  14
   0 -13 -15 14376.1 700.795  12
   0  13 -15 15638.0 680.498  53
   0  13 -15 16327.4 696.121  35
   0  13  15 15234.4 698.177  56
   0 -13  15 16989.7 725.694  22
   0 -13 -15 15790.5 691.693  13
   0  13  15 15621.5 716.695  20
   0  13 -16 3992.23 324.795  35
   0 -13 -16 4032.50 348.410  12
   0 -13  16 3682.65 319.032  22
   0 -13 -16 3825.04 343.343  14
   0  13 -16 4289.96 334.559  23
   0 -13 -16 4200.54 350.041  42
   0  13  16 3807.40 336.124  20
   0 -13 -16 4117.38 328.776  13
   0 -13 -17 5635.14 392.228  42
   0  13 -17 5589.53 380.645  35
   0 -13 -17 6352.71 422.599  14
   0 -13 -17 5433.00 368.767  13
   0  13 -17 5586.64 375.905  23
   0  13  17 6013.86 420.409  20
   0  13  18 706.686 149.683  20
   0 -13 -18 982.351 167.894  42
   0  13 -18 767.943 149.293  35
   0  13 -18 871.899 159.775  23
   0 -13 -18 1083.33 183.513  14
   0 -13 -19 1203.24 165.982  42
   0 -13  19 1617.16 202.091  56
   0  13 -19 1381.85 178.884  23
   0  13  19 1086.89 168.772  20
   0  13 -19 1081.52 163.988  35
   0 -13 -19 1536.27 191.947  14
   0 -13 -20 644.802 130.423  14
   0  13 -20 645.638 117.771  23
   0 -13  20 633.260 115.405  46
   0  13  20 672.581 130.274  20
   0 -13  20 389.953 114.305  56
   0 -13 -20 510.520 109.096  42
   0  13 -21 416.613 94.7864  16
   0 -13  21 457.697 103.120  56
   0 -13 -21 581.598 93.7105  42
   0  13  21 725.279 122.183  20
   0  13 -21 500.505 92.4848  23
   0  13 -21 424.488 91.3174  38
   0  13  22 44.0397 51.1905  20
   0  14   0 21878.1 1317.82   3
   0  14   1 3804.18 544.089   3
   0  14  -1 5109.13 623.218   3
   0  14   2 11224.4 946.489   3
   0  14  -2 12043.4 950.982   3
   0  14  -3 1112.26 325.564   3
   0  14   3 1468.18 349.056   3
   0  14   4 8997.54 855.302   3
   0  14  -4 8162.48 822.599   3
   0  14  -5 1517.83 381.047   3
   0 -14   5 1081.90 296.292   8
   0  14   5 1718.31 390.926   3
   0  14  -6 29629.3 1665.86   3
   0 -14   6 30805.3 1631.96   8
   0 -14  -6 28645.1 1577.02   4
   0  14   6 30113.1 1681.23   3
   0 -14  -7 385.350 251.170   4
   0  14   7 866.929 340.618   3
   0  14  -7 1288.73 373.586   3
   0  14  -7 805.246 306.820   1
   0  14   8 8533.10 905.977   3
   0  14  -8 9043.21 930.135   3
   0  14  -8 9442.89 964.520   1
   0  14   9 189.072 182.715   3
   0  14  -9 65.6631 220.004   1
   0  14 -10 1063.57 165.987  53
   0  14 -10 708.946 257.625   1
   0 -14 -10 1027.90 183.553  12
   0 -14  10 734.608 178.990  26
   0  14  10 944.961 169.461  20
   0 -14 -10 692.424 160.455  14
   0 -14  10 701.425 153.316  22
   0  14  10 854.729 351.608   3
   0 -14  10 666.462 154.173  41
   0 -14 -11 1725.83 227.749  14
   0 -14  11 1450.77 213.420  22
   0 -14 -11 1346.01 206.757  12
   0  14  11 1221.91 190.106  20
   0 -14  11 1162.60 182.704  41
   0 -14 -11 1445.57 215.707  13
   0  14 -11 1414.83 194.688  23
   0  14 -11 1071.88 173.664  53
   0  14 -11 1172.31 187.515  35
   0  14 -12 4245.86 330.337  35
   0 -14 -12 3995.65 336.519  13
   0 -14 -12 3641.19 342.872  12
   0 -14 -12 3816.38 309.191  61
   0  14 -12 3931.42 319.097  23
   0  14 -12 4028.57 317.982  53
   0  14  12 3857.17 337.269  20
   0 -14  12 4626.31 367.350  41
   0 -14 -12 4067.84 346.351  14
   0 -14  12 4520.91 360.477  22
   0  14  13 259.217 137.677  20
   0 -14  13-80.5570 114.196  22
   0 -14 -13-63.6212 118.250  14
   0  14 -13-149.672 136.719  23
   0  14 -13 69.3918 89.7244  35
   0 -14 -13-69.6000 134.623  12
   0  14 -13 126.729 102.845  53
   0  14 -14 1177.09 196.817  35
   0 -14 -14 1133.55 211.878  14
   0 -14 -14 1123.07 217.907  12
   0  14  14 1016.26 180.810  20
   0 -14  14 1030.94 199.246  22
   0 -14 -14 1026.90 178.293  13
   0  14 -14 948.430 173.210  53
   0  14 -14 1097.64 190.523  23
   0 -14 -15 4683.52 378.982  12
   0 -14 -15 4844.89 362.671  13
   0  14 -15 5207.62 369.535  53
   0  14 -15 5533.25 381.890  23
   0  14  15 4934.65 389.420  20
   0 -14 -15 4955.40 384.424  42
   0 -14  15 5337.52 386.815  22
   0  14 -15 5065.82 364.258  35
   0 -14 -15 5703.52 416.772  14
   0 -14 -16-108.603 143.754  42
   0 -14  16 198.976 127.284  22
   0  14 -16 123.422 94.1065  35
   0  14  16 69.4648 110.410  20
   0  14 -16 154.620 119.018  23
   0 -14 -16-77.6060 91.2452  13
   0 -14 -16 29.3294 118.721  14
   0  14 -17 3540.78 286.162  35
   0  14  17 3717.53 319.481  20
   0  14 -17 3445.76 291.659  23
   0 -14 -17 4153.49 327.281  42
   0 -14 -17 3871.20 328.156  14
   0  14 -18 3796.04 287.623  35
   0 -14 -18 4576.58 327.965  42
   0 -14 -18 4233.17 325.288  14
   0  14 -18 4317.60 306.393  23
   0  14  18 4158.38 319.688  20
   0 -14 -19 2499.31 228.631  14
   0  14 -19 2465.85 211.984  35
   0 -14  19 2919.51 248.058  56
   0  14  19 2478.83 234.181  20
   0 -14  19 2445.49 211.511  46
   0  14 -19 2321.29 213.224  23
   0 -14 -19 2655.10 226.483  42
   0 -14  20 1070.12 129.591  46
   0 -14  20 1073.57 150.603  56
   0  14 -20 1121.35 135.156  23
   0  14  20 925.426 134.128  20
   0  14 -20 945.475 140.868  38
   0 -14 -20 793.160 120.112  42
   0 -14 -21 1398.61 142.438  26
   0 -14  21 1572.71 146.390  56
   0  14 -21 1460.74 139.609  38
   0  14  21 1514.13 145.831  20
   0  14 -21 1418.58 129.788  23
   0  15   0 261.485 204.788   3
   0  15   1 922.978 299.758   3
   0  15  -1 1574.52 400.289   3
   0  15   2 816.788 299.869   3
   0  15  -2 107.437 179.992   3
   0  15  -3 1184.19 356.799   3
   0  15   3 691.451 281.241   3
   0  15   4 9410.81 914.458   3
   0  15  -4 8749.87 873.851   3
   0  15   5 4904.59 670.700   3
   0  15  -5 4776.56 659.147   3
   0  15   6 350.313 237.758   3
   0  15  -6 931.057 324.194   3
   0  15  -7 27349.1 1698.53   3
   0  15   7 28655.6 1731.94   3
   0  15  -7 28869.0 1747.80   1
   0  15   8 215.595 210.779   3
   0  15  -8-55.8356 237.003   3
   0  15  -8 10.2496 209.564   1
   0 -15   9 11198.0 623.615  26
   0 -15  -9 12868.9 600.691  14
   0  15  -9 11971.3 1150.28   1
   0 -15   9 11887.4 572.023  22
   0  15  -9 12184.6 554.440  53
   0  15   9 12723.9 592.273  20
   0  15   9 11640.3 1108.86   3
   0 -15  10 209.408 114.519  26
   0 -15  10 306.841 118.754  22
   0 -15 -10 356.927 125.901  12
   0 -15 -10 371.309 120.467  57
   0 -15  10 328.083 134.048  41
   0  15  10 259.382 101.540  20
   0 -15 -10 255.725 126.387  13
   0 -15 -10 420.118 124.171  14
   0  15 -10 566.925 141.105  53
   0 -15  11 7680.27 472.235  41
   0 -15 -11 7917.13 448.035  57
   0  15 -11 8945.03 481.846  23
   0  15  11 7335.49 457.697  20
   0 -15 -11 6876.06 455.976  14
   0 -15 -11 6887.29 468.001  12
   0 -15 -11 7638.46 461.791  13
   0  15 -11 8077.15 453.100  53
   0  15 -11 8585.53 463.364  35
   0 -15  11 8289.28 482.782  22
   0  15 -12 8972.13 493.639  23
   0 -15  12 8858.67 507.566  22
   0 -15 -12 9313.75 540.454  14
   0  15  12 9112.16 522.032  20
   0 -15 -12 8247.44 476.784  61
   0 -15  12 9549.76 534.014  41
   0  15 -12 9055.19 489.804  35
   0 -15 -12 8969.36 544.615  12
   0 -15 -12 9072.76 502.764  13
   0  15 -12 8693.61 482.538  53
   0  15 -13 4701.39 344.665  35
   0  15 -13 4715.46 353.256  23
   0  15  13 4371.81 367.366  20
   0 -15 -13 4228.77 326.391  61
   0 -15 -13 4418.75 372.564  14
   0 -15  13 4899.76 378.799  22
   0  15 -13 4532.55 347.687  53
   0 -15 -13 4251.60 342.685  13
   0  15 -14 4027.20 319.354  35
   0  15 -14 4444.99 341.345  53
   0 -15 -14 3944.47 324.990  13
   0  15  14 3992.67 344.365  20
   0  15 -14 4159.54 332.276  23
   0 -15 -14 4364.13 367.241  14
   0 -15  14 4597.14 358.101  22
   0 -15 -15 166.476 135.813  14
   0  15 -15 236.352 119.928  23
   0  15  15 27.1627 114.199  20
   0  15 -15 38.6809 92.7276  35
   0  15 -15 191.916 113.641  53
   0 -15  15 484.127 152.075  22
   0 -15 -15 316.379 139.104  42
   0  15 -16 313.992 119.799  35
   0 -15 -16 257.093 142.606  42
   0  15  16 584.149 165.791  20
   0 -15 -16 281.896 122.324  14
   0 -15  16 325.572 134.831  22
   0  15 -16 397.554 104.178  23
   0 -15 -17 2288.61 249.631  42
   0 -15 -17 2116.93 240.270  14
   0  15 -17 2024.62 221.745  23
   0  15 -17 2196.48 226.603  35
   0  15  17 2281.00 247.437  20
   0 -15 -18 7.11295 90.6854  42
   0  15 -18 72.3100 78.7689  35
   0  15  18 81.9735 92.8153  20
   0  15 -18 1.41159 89.3870  23
   0 -15 -19 299.353 95.3132  42
   0 -15  19 479.665 117.643  56
   0 -15  19 442.179 109.247  46
   0  15  19 523.172 123.278  20
   0  15 -19 495.718 110.903  23
   0 -15 -19 526.626 128.708  26
   0  15 -19 423.229 107.449  35
   0 -15 -20 444.462 96.5578  42
   0  15 -20 361.196 93.9241  38
   0 -15 -20 369.371 97.3452  26
   0 -15  20 246.038 79.1431  56
   0  15 -20 386.802 88.7228  23
   0 -15  20 463.874 89.0220  46
   0  15  20 263.382 77.5703  20
   0  15  21 207.194 61.3528  20
   0 -15 -21 165.719 62.7932  26
   0  15 -21 357.918 74.3850  38
   0  15 -21 351.800 72.9316  16
   0  16   0 1688.52 401.767   3
   0  16   1 122.673 164.357   3
   0  16  -1 381.146 251.999   3
   0  16  -2 158.093 187.236   3
   0  16   2 150.297 177.038   3
   0  16   3 9226.05 931.157   3
   0  16  -3 8451.32 906.724   3
   0  16  -4 10499.7 1009.89   3
   0  16   4 11558.4 1056.53   3
   0  16  -5 4497.69 680.480   3
   0  16   5 4868.79 702.495   3
   0  16   6 30898.4 1843.01   3
   0  16  -6 31541.3 1857.62   3
   0  16  -7 3382.02 594.648   1
   0  16   7 2378.54 504.350   3
   0  16  -7 2342.28 504.299   3
   0 -16   8 31917.3 1017.01  22
   0 -16   8 32264.5 1030.89  41
   0 -16   8 27752.1 973.442  64
   0 -16   8 30230.2 1103.09  26
   0  16   8 28561.0 1817.28   3
   0  16  -8 30669.2 1893.04   3
   0 -16  -8 30370.4 997.262  57
   0 -16  -8 33041.7 1079.63  26
   0  16  -8 29729.6 973.129  53
   0  16   8 31547.6 1027.56  20
   0  16  -8 26659.7 1781.10   1
   0 -16   9 526.079 135.312  41
   0 -16  -9 489.448 144.196  14
   0 -16   9 415.065 116.002  22
   0  16   9 579.763 147.865  20
   0  16  -9 464.206 128.619  53
   0 -16  -9 555.755 136.405  57
   0 -16  -9 393.140 129.627  13
   0 -16   9 449.597 161.980  26
   0 -16   9 514.052 141.923  64
   0 -16  10 9202.80 504.939  22
   0 -16  10 8749.42 501.338  41
   0 -16 -10 9676.63 503.456  57
   0 -16  10 7321.07 522.871  26
   0  16 -10 9562.25 497.368  53
   0 -16 -10 9428.74 514.206  13
   0  16  10 9304.42 513.904  20
   0 -16 -10 9009.93 517.530  14
   0 -16 -11 8873.35 521.900  14
   0 -16  11 8689.62 501.028  22
   0  16 -11 8489.37 475.419  53
   0 -16 -11 8597.86 491.681  61
   0 -16 -11 8792.51 479.850  57
   0  16  11 8631.77 501.981  20
   0 -16 -11 8211.82 482.800  13
   0  16 -11 8932.98 491.618  23
   0 -16  11 8480.81 500.946  41
   0  16 -11 8927.67 479.196  35
   0  16 -12 697.382 153.182  35
   0  16 -12 936.183 172.881  23
   0 -16  12 1304.29 214.591  22
   0 -16 -12 637.370 151.529  61
   0  16  12 551.209 159.221  20
   0 -16 -12 627.695 164.214  14
   0 -16 -12 813.895 170.683  13
   0 -16  12 651.960 156.153  41
   0  16 -12 570.688 146.197  53
   0  16  13 5462.10 399.951  20
   0 -16 -13 6197.91 394.713  61
   0 -16 -13 6405.92 435.553  14
   0 -16  13 6485.01 428.273  22
   0 -16 -13 6200.42 410.164  13
   0  16 -13 6030.45 403.463  23
   0  16 -13 4918.27 365.944  53
   0  16 -13 5597.95 377.355  35
   0  16 -14 4045.19 323.076  23
   0  16 -14 4042.77 320.743  53
   0 -16 -14 4386.00 358.844  42
   0 -16  14 3840.29 334.204  22
   0  16  14 3972.19 344.299  20
   0 -16 -14 3884.50 340.969  14
   0  16 -14 3981.95 314.415  35
   0  16 -15 2958.46 273.933  23
   0 -16  15 2641.46 277.116  22
   0 -16 -15 2515.30 273.119  14
   0  16 -15 2417.29 245.617  35
   0  16 -15 2434.87 249.684  53
   0 -16 -15 2950.62 295.040  42
   0  16  15 2621.60 270.958  20
   0  16 -16 3275.80 268.368  35
   0  16 -16 3222.49 275.074  23
   0  16  16 3241.58 286.922  20
   0 -16 -16 3520.69 304.067  42
   0 -16 -17 1366.28 201.516  42
   0 -16 -17 1439.87 202.230  26
   0  16  17 1069.17 187.299  20
   0  16 -17 1096.81 157.090  35
   0  16 -17 1045.41 165.109  23
   0  16 -18 28.1848 75.5259  35
   0  16 -18 22.9082 92.4063  23
   0 -16 -18-33.7231 89.3251  42
   0  16  18 47.0541 98.3996  20
   0 -16 -18-16.8922 95.8779  26
   0 -16 -19-41.9879 78.3984  26
   0  16  19 87.9180 83.4629  20
   0 -16 -19-27.2574 73.1943  42
   0  16 -19-73.0500 73.0619  23
   0 -16  19 103.245 74.8874  56
   0  16 -19 13.0892 64.4186  35
   0 -16  19 18.8540 66.4280  46
   0  16 -20 89.1494 54.9124  23
   0 -16 -20-3.49295 53.7847  42
   0  16 -20-56.1024 64.9263  38
   0 -16  20 5.00911 57.4910  56
   0 -16  20 118.412 56.7871  46
   0  16  20 20.7621 55.8983  20
   0 -16 -20 23.0287 62.0323  26
   0  17   0-277.597 297.629   3
   0  17  -1 5313.26 737.823   3
   0  17   1 5033.31 726.840   3
   0  17   2-143.392 171.496   3
   0  17  -2-60.2834 190.836   3
   0  17   3 11778.7 1112.31   3
   0  17  -3 11686.0 1107.23   3
   0  17  -4 11618.6 1110.80   3
   0  17   4 12828.1 1167.79   3
   0  17  -5 10886.5 1086.36   3
   0  17   5 9681.54 1022.49   3
   0 -17   6 6646.16 452.148  26
   0 -17   6 6054.60 427.863  60
   0 -17  -6 6967.37 440.409  26
   0  17   6 5586.32 780.867   3
   0 -17  -6 6670.82 411.513  57
   0  17  -6 6462.65 837.749   3
   0 -17  -7 5270.73 383.326  26
   0 -17   7 5706.81 434.624  26
   0 -17   7 5795.96 385.664  64
   0  17  -7 5556.66 362.904  53
   0 -17   7 5601.66 374.791  22
   0  17   7 5689.44 383.970  20
   0  17  -7 6643.76 878.399   1
   0 -17  -7 5582.53 375.545  57
   0 -17  -7 5187.98 367.636  13
   0  17   7 4953.36 761.226   3
   0  17  -7 5077.98 769.624   3
   0 -17   7 5181.73 400.489  60
   0 -17  -8 213.989 117.472  13
   0 -17  -8 148.834 135.499  57
   0 -17  -8 28.5035 104.273  26
   0 -17   8 4.71014 111.512  26
   0  17  -8 129.386 110.393  53
   0 -17   8 23.3850 89.6123  41
   0  17   8 141.378 115.421  20
   0 -17   8 215.552 117.553  22
   0 -17   8 238.127 118.940  64
   0 -17   9 11175.7 567.298  41
   0 -17   9 10504.3 545.820  22
   0  17  -9 10630.8 530.981  53
   0 -17  -9 10475.4 535.643  57
   0 -17  -9 10975.1 588.903  26
   0 -17  -9 10506.9 544.765  13
   0  17   9 10569.2 550.162  20
   0 -17   9 10306.8 536.490  64
   0  17 -10 174.943 106.441  53
   0 -17 -10 47.7245 109.704  57
   0 -17  10 48.3483 155.081  26
   0 -17  10 20.1325 94.4220  41
   0  17  10 91.5973 115.902  20
   0 -17 -10 70.3701 94.5927  13
   0 -17 -10 335.624 125.825  26
   0 -17  10 74.6959 114.357  22
   0 -17  11 9883.69 536.121  22
   0  17  11 10032.7 548.498  20
   0  17 -11 9880.19 516.378  53
   0  17 -11 10034.1 524.367  23
   0 -17 -11 10171.7 535.431  13
   0 -17 -11 10181.8 520.187  57
   0 -17 -11 9335.46 522.408  61
   0 -17 -11 11378.5 604.036  26
   0  17 -11 11019.2 528.368  35
   0 -17  11 8891.57 515.987  41
   0 -17  12 1880.82 240.555  22
   0 -17 -12 1540.17 214.355  61
   0 -17 -12 1447.20 204.344  13
   0  17 -12 1396.41 199.291  53
   0  17  12 1794.92 237.769  20
   0  17 -12 1890.80 217.365  35
   0 -17 -12 1540.87 239.836  26
   0  17 -12 1815.04 235.613  23
   0 -17 -12 1626.67 233.299  42
   0 -17 -12 1775.43 208.596  57
   0 -17  12 1387.81 201.085  41
   0  17  13 950.807 191.391  20
   0  17 -13 590.794 154.826  53
   0 -17 -13 1065.80 202.828  26
   0 -17 -13 280.623 141.099  42
   0  17 -13 647.127 141.534  35
   0 -17 -13 639.474 157.805  61
   0 -17  13 879.568 190.351  22
   0  17 -13 708.843 163.118  23
   0 -17 -14 47.4325 123.162  42
   0 -17 -14 298.842 148.812  26
   0  17 -14 189.808 124.463  23
   0  17 -14 319.456 125.548  53
   0 -17  14 169.682 120.226  22
   0  17 -14 244.457 116.765  35
   0  17  14 208.400 122.663  20
   0 -17 -14 115.970 88.1518  61
   0 -17  15-24.8377 108.940  22
   0 -17 -15 37.1793 127.656  26
   0  17 -15-10.1932 91.3867  35
   0  17  15 74.7866 107.272  20
   0  17 -15-35.5079 117.131  23
   0 -17 -15-193.908 136.225  42
   0  17 -15-144.951 115.478  53
   0  17  16 1233.75 185.481  20
   0  17 -16 2126.61 226.123  23
   0 -17 -16 1756.31 232.038  26
   0  17 -16 1806.94 191.394  35
   0 -17 -16 1394.25 201.965  42
   0  17 -17 6925.35 374.239  23
   0  17  17 6205.79 368.201  20
   0  17 -17 6182.59 335.997  35
   0 -17 -17 6501.21 376.560  42
   0  17 -18 1516.66 151.531  35
   0 -17 -18 1168.08 159.264  42
   0  17  18 1448.30 176.132  20
   0 -17 -18 1416.77 176.683  26
   0  17 -18 1292.03 153.092  23
   0 -17 -19 4381.45 264.533  26
   0 -17  19 4021.41 239.542  46
   0 -17  19 4210.36 249.984  56
   0  17 -19 4606.07 250.704  23
   0  17  19 4100.24 247.713  20
   0 -17 -19 4104.08 250.704  42
   0 -17 -20 1265.03 122.340  26
   0  17 -20 1239.01 121.163  38
   0  18   0 19457.0 1479.49   3
   0  18   1 4440.76 700.934   3
   0  18  -1 4704.28 719.469   3
   0  18   2 919.168 366.936   3
   0  18  -2 1614.00 432.593   3
   0 -18  -3 1990.71 226.442  57
   0 -18   3 2476.47 268.784  26
   0  18  -3 1718.63 455.661   3
   0 -18  -3 2484.31 264.384  26
   0  18   3 2170.99 505.072   3
   0  18   4 512.200 293.518   3
   0  18  -4 264.235 103.239  53
   0  18  -4 66.2688 201.417   3
   0 -18  -4 332.493 128.563  57
   0 -18  -4 206.348 119.300  60
   0 -18   4 108.647 108.210  26
   0 -18   4 227.314 118.014  49
   0 -18   4 193.567 97.5743  60
   0 -18   4 218.157 103.128  13
   0 -18  -4 525.875 143.865  26
   0 -18  -5 7297.61 433.898  13
   0 -18   5 6757.44 414.167  19
   0 -18  -5 7261.94 434.485  51
   0 -18  -5 7564.30 463.003  26
   0  18   5 6184.57 852.832   3
   0 -18   5 7089.00 457.896  13
   0 -18   5 7006.45 469.331  60
   0  18  -5 7379.65 424.981  53
   0  18  -5 8017.45 959.168   3
   0 -18   5 6419.10 400.983  64
   0 -18   5 7561.00 494.045  26
   0 -18  -5 7784.44 467.515  60
   0 -18   5 7477.98 456.049  49
   0 -18  -5 7729.87 453.602  57
   0 -18  -6 1844.35 228.876  13
   0 -18   6 1866.15 225.709  64
   0 -18  -6 2088.71 250.619  26
   0 -18   6 1774.73 212.145  22
   0 -18   6 1926.14 250.364  60
   0 -18   6 1715.47 256.231  26
   0  18  -6 1903.16 221.361  53
   0 -18  -6 1972.69 231.754  57
   0  18   7 217.784 109.893  20
   0 -18   7 108.293 91.5621  41
   0 -18   7-83.7234 92.5608  22
   0 -18   7 212.211 138.720  60
   0 -18  -7 15.8281 97.9304  13
   0 -18  -7 9.71976 116.272  26
   0  18  -7 89.1681 104.051  53
   0 -18   7-20.4803 115.014  26
   0 -18  -7 139.804 104.258  57
   0 -18   7 115.216 110.345  64
   0 -18   8 142.358 113.818  22
   0  18   8-102.868 89.2871  20
   0 -18   8-42.7848 102.654  41
   0 -18  -8-115.957 95.5690  57
   0 -18   8-58.1904 90.2011  64
   0  18  -8-26.1384 90.9629  53
   0 -18  -8-139.766 125.426  13
   0 -18   8-64.4806 145.016  26
   0 -18  -8-76.8053 101.129  26
   0 -18  -9-4.71193 86.5744  13
   0 -18  -9 38.1132 116.780  26
   0 -18   9 16.3873 96.1146  41
   0 -18   9-58.5696 114.503  22
   0  18  -9 144.354 95.7356  53
   0 -18  -9 67.2046 110.774  57
   0 -18   9 38.2750 98.0729  64
   0  18   9 373.998 151.781  20
   0 -18 -10 2869.19 307.304  26
   0 -18  10 2862.59 286.796  22
   0 -18  10 2239.45 301.741  26
   0 -18  10 2211.21 257.756  41
   0  18 -10 2397.63 251.149  53
   0 -18 -10 1897.87 239.882  42
   0 -18 -10 2211.99 248.102  13
   0 -18 -10 2797.26 288.758  61
   0 -18 -10 2702.99 268.146  57
   0  18  10 2138.94 249.707  20
   0 -18 -11 11807.7 614.643  26
   0 -18 -11 9358.35 528.368  42
   0  18 -11 10660.5 533.703  53
   0  18  11 9377.65 529.532  20
   0 -18  11 10269.5 553.744  41
   0 -18  11 9913.33 540.946  22
   0  18 -11 10552.4 542.715  23
   0 -18 -11 10089.1 543.978  61
   0 -18 -11 10167.7 520.709  57
   0 -18 -11 9904.97 524.494  13
   0  18 -12 4685.00 347.158  53
   0  18 -12 4336.19 322.818  35
   0 -18 -12 4980.84 378.221  42
   0 -18 -12 5246.50 412.759  26
   0 -18 -12 5567.31 383.167  61
   0 -18 -12 4664.57 335.520  57
   0 -18  12 4531.51 360.337  41
   0  18 -12 5292.63 369.992  23
   0 -18  12 5163.02 384.210  22
   0  18  12 5145.44 377.734  20
   0  18 -13 16169.1 677.431  53
   0  18  13 17235.8 723.177  20
   0 -18 -13 16828.3 684.776  61
   0 -18 -13 18367.0 776.452  26
   0 -18  13 17701.4 729.143  22
   0  18 -13 16025.7 653.935  35
   0  18 -13 17890.0 717.123  23
   0 -18 -13 16432.8 715.907  42
   0  18 -14 10518.4 510.843  53
   0  18 -14 9632.65 475.399  35
   0 -18 -14 9618.20 473.148  61
   0 -18  14 10276.2 528.133  22
   0 -18 -14 9856.95 525.702  42
   0  18 -14 10452.6 513.314  23
   0 -18 -14 11097.6 575.160  26
   0  18  14 10354.7 533.408  20
   0 -18 -15 5004.92 366.307  26
   0  18 -15 4443.86 297.014  35
   0  18 -15 3941.03 293.285  53
   0 -18  15 4505.01 332.599  22
   0  18 -15 4518.90 318.017  23
   0  18  15 4569.82 334.272  20
   0 -18 -15 4273.51 327.659  42
   0  18 -16 1214.31 169.446  23
   0  18  16 843.292 150.763  20
   0 -18 -16 1294.00 192.193  26
   0  18 -16 1092.43 147.291  35
   0 -18 -16 838.155 161.894  42
   0  18 -17 1973.48 193.131  23
   0  18  17 1809.80 191.463  20
   0 -18 -17 2019.96 212.369  26
   0 -18 -17 1484.41 176.583  42
   0 -18 -18-27.2259 75.2468  26
   0  18  18-26.1143 67.3397  20
   0 -18 -18 115.055 84.2135  42
   0  18 -18 19.3326 67.6948  23
   0 -18  18 67.8406 68.6416  56
   0 -18  18-45.8423 71.8587  46
   0 -18 -19 937.676 114.521  42
   0 -18 -19 777.295 104.783  26
   0  18 -19 1096.01 116.086  23
   0 -18  19 1082.80 114.868  56
   0 -18  19 885.570 105.568  46
   0  18 -19 1008.40 123.671  38
   0 -19   0 64.1533 103.314  19
   0 -19   0 144.206 121.452  60
   0 -19   0-6.43583 91.5517  13
   0 -19   0 65.8744 114.793  49
   0 -19   0 193.614 113.738  26
   0 -19   1 475.420 149.094  13
   0 -19   1 457.148 132.784  19
   0 -19  -1 339.556 114.144  57
   0 -19   1 497.576 157.686  60
   0 -19  -1 647.680 171.477  26
   0 -19  -1 517.632 146.666  60
   0 -19  -1 459.832 126.378  13
   0 -19   1 375.730 125.423  49
   0 -19  -1 172.415 87.3144  49
   0 -19   1 418.908 151.329  26
   0 -19   2 4367.98 323.994  64
   0 -19  -2 5026.90 376.587  60
   0 -19  -2 4749.94 352.541  13
   0  19  -2 4853.60 342.492  53
   0 -19   2 4739.36 360.635  49
   0 -19   2 5001.30 384.687  60
   0 -19   2 4599.88 336.054  19
   0 -19  -2 4845.03 363.269  57
   0 -19  -2 5351.10 375.161  49
   0 -19   2 4943.45 375.852  13
   0 -19   2 4941.63 389.639  26
   0 -19  -2 4653.61 368.071  26
   0 -19   3 5062.83 353.192  19
   0 -19  -3 5185.84 389.291  60
   0 -19   3 4809.62 373.771  49
   0 -19  -3 5110.15 363.692  51
   0 -19   3 4019.10 361.160  60
   0 -19   3 5283.75 386.782  13
   0 -19   3 4521.96 339.695  64
   0 -19  -3 4620.50 350.397  13
   0 -19   3 4999.54 402.003  26
   0  19  -3 5253.41 352.796  53
   0 -19  -3 4566.85 338.911  49
   0 -19  -3 4696.71 359.476  57
   0 -19  -3 5168.66 391.433  26
   0 -19   4 4219.97 352.194  49
   0 -19  -4 3924.09 331.436  57
   0 -19  -4 3999.34 349.142  26
   0 -19   4 4061.43 363.368  26
   0 -19  -4 3559.39 299.078  49
   0 -19   4 3708.17 306.568  19
   0 -19  -4 3515.54 303.240  51
   0 -19  -4 4120.95 328.958  13
   0 -19   4 3517.06 297.282  64
   0 -19  -4 3488.13 318.610  60
   0 -19   4 3315.35 324.636  60
   0 -19   4 4026.81 343.961  13
   0  19  -4 3445.32 296.553  53
   0  19  -5 5082.74 354.002  53
   0 -19   5 4135.30 366.941  60
   0 -19  -5 4900.69 385.506  26
   0 -19  -5 4627.54 368.602  60
   0 -19  -5 4634.29 349.423  51
   0 -19   5 4588.96 342.631  64
   0 -19   5 4834.29 403.660  26
   0 -19   5 4161.94 329.655  19
   0 -19  -5 4819.28 361.802  13
   0 -19  -5 4919.83 375.719  57
   0 -19   6 4353.90 383.251  60
   0 -19  -6 4355.18 364.880  26
   0 -19   6 4515.27 331.982  22
   0 -19   6 4478.80 385.958  26
   0 -19   6 4379.36 334.878  64
   0 -19  -6 4413.99 359.526  60
   0 -19  -6 4029.79 331.862  57
   0  19  -6 3914.42 312.250  53
   0 -19  -6 4146.91 337.963  13
   0 -19  -7 1457.00 207.588  13
   0 -19   7 1470.28 251.991  26
   0 -19   7 1555.98 208.001  41
   0 -19   7 1460.45 194.295  22
   0  19  -7 1621.63 213.959  53
   0 -19   7 1696.24 220.074  64
   0 -19   7 1499.73 232.603  60
   0 -19  -7 1524.72 225.226  57
   0 -19  -7 1017.39 194.102  26
   0 -19  -8 1013.25 190.316  26
   0 -19  -8 1552.79 219.495  57
   0 -19   8 1262.17 195.917  22
   0 -19  -8 1089.87 182.369  13
   0  19  -8 1439.47 199.766  53
   0 -19   8 1057.17 225.089  26
   0 -19   8 1271.91 202.981  64
   0 -19   8 763.133 159.653  41
   0 -19  -8 1296.81 187.005  42
   0 -19   9 5936.44 396.828  22
   0 -19   9 5508.82 397.353  41
   0 -19  -9 5694.68 432.552  26
   0 -19  -9 5228.54 372.236  42
   0 -19  -9 5518.52 386.248  13
   0 -19   9 4906.76 366.318  64
   0  19   9 5790.24 400.665  20
   0  19  -9 5299.16 368.234  53
   0 -19  -9 6350.60 415.291  57
   0 -19  -9 5695.84 411.658  61
   0 -19 -10 13.8977 95.6553  42
   0  19  10-12.1094 108.244  20
   0  19 -10-52.8327 101.304  53
   0 -19 -10-184.966 143.996  26
   0 -19 -10 218.515 114.321  57
   0 -19 -10 36.8739 90.6267  13
   0 -19 -10-19.9813 114.727  61
   0 -19  10-157.570 135.471  22
   0 -19  10-95.5435 122.524  41
   0 -19 -11 526.868 163.544  26
   0 -19  11 359.947 140.613  41
   0  19  11 469.786 139.754  20
   0  19 -11 538.729 142.929  23
   0  19 -11 349.475 133.696  53
   0 -19 -11 661.278 145.464  57
   0 -19 -11 476.099 150.615  42
   0 -19 -11 559.195 161.625  61
   0 -19  11 534.020 147.228  22
   0  19  12 206.281 135.040  20
   0 -19  12 93.7305 121.508  22
   0 -19 -12 165.351 122.668  61
   0  19 -12 28.5680 90.0606  53
   0 -19  12 17.6323 92.8733  41
   0 -19 -12 125.042 148.376  26
   0  19 -12 88.5635 122.610  23
   0 -19 -12 84.1740 113.384  42
   0 -19 -12-151.977 100.121  57
   0 -19 -13 663.792 144.051  61
   0 -19  13 668.806 157.456  22
   0 -19 -13 829.452 180.013  26
   0  19  13 542.388 146.181  20
   0 -19 -13 874.862 175.076  42
   0  19 -13 918.971 160.442  53
   0  19 -13 881.483 166.639  23
   0  19 -14 111.148 104.433  23
   0 -19 -14 3.49938 101.776  42
   0 -19  14 2.80151 115.926  22
   0 -19 -14 77.4007 136.582  26
   0  19  14-65.1365 98.4824  20
   0 -19 -14 22.6066 83.4205  61
   0  19 -14 37.6437 78.8947  53
   0 -19 -15-32.7923 112.830  42
   0  19 -15 51.5084 93.7846  23
   0  19 -15 103.672 81.3923  53
   0 -19 -15 103.771 113.436  26
   0  19  15-94.1173 109.762  20
   0  19  16 385.333 109.750  20
   0 -19 -16 523.582 136.349  42
   0 -19 -16 376.244 122.147  26
   0  19 -16 434.470 105.771  23
   0 -19 -17-26.9638 62.3327  60
   0  19 -17 234.027 91.4840  23
   0 -19 -17-46.6940 85.7610  42
   0 -19 -17 219.526 93.9502  26
   0 -19  18 125.211 72.7121  46
   0 -19 -18-18.0768 60.8477  42
   0  19 -18 4.98279 60.5333  23
   0 -19  18-91.9359 63.2858  56
   0 -19 -18-74.7981 66.3081  26
   0 -19 -18-100.601 65.5250  60
   0 -20   0 7982.66 500.926  60
   0 -20   0 8046.11 483.151  13
   0 -20   0 8902.39 532.938  26
   0 -20   0 8225.09 454.346  19
   0 -20   0 7915.38 471.993  49
   0 -20  -1 1765.04 231.908  49
   0 -20   1 1609.25 229.861  60
   0 -20  -1 1417.32 192.360  19
   0 -20   1 1965.89 263.837  26
   0 -20   1 1439.00 213.292  49
   0 -20  -1 1547.91 228.534  26
   0 -20   1 1693.88 230.089  13
   0 -20  -1 1437.29 208.407  13
   0 -20   1 1565.89 206.459  19
   0  20  -1 1853.44 216.494  53
   0 -20  -1 1541.47 223.899  60
   0 -20  -2 8837.28 498.897  13
   0 -20  -2 8736.45 500.865  57
   0 -20   2 8771.80 506.983  13
   0 -20  -2 8840.94 489.267  49
   0 -20   2 8958.56 509.870  49
   0 -20  -2 9016.27 534.126  26
   0 -20   2 7910.68 450.967  64
   0 -20   2 8116.72 523.655  26
   0 -20  -2 8198.90 502.974  60
   0 -20   2 7981.38 508.580  60
   0 -20   2 8309.05 464.332  19
   0  20  -2 8330.71 464.151  53
   0 -20   3 2111.87 233.935  64
   0  20  -3 2262.42 244.401  53
   0 -20  -3 2125.61 272.936  26
   0 -20   3 2256.29 267.264  49
   0 -20  -3 2154.94 255.376  57
   0 -20   3 1988.20 267.916  26
   0 -20   3 2206.56 264.522  13
   0 -20  -3 2185.64 257.708  60
   0 -20   3 2830.27 299.733  60
   0 -20   3 2053.98 234.077  19
   0 -20  -3 2155.37 248.207  49
   0 -20  -3 2246.73 246.101  13
   0 -20   4 1425.59 201.296  19
   0 -20   4 1339.36 223.141  49
   0 -20  -4 1154.92 194.662  57
   0 -20   4 1542.22 236.965  60
   0 -20   4 1385.84 218.585  13
   0 -20   4 1628.77 249.878  26
   0 -20  -4 1401.91 219.000  60
   0 -20  -4 1354.72 203.378  51
   0 -20   4 1229.07 178.586  64
   0  20  -4 1438.71 201.077  53
   0 -20  -4 1484.77 204.022  49
   0 -20  -4 1849.43 257.908  26
   0 -20  -4 1503.15 211.411  13
   0 -20  -5 46.6550 93.5383  51
   0 -20  -5 124.110 128.726  60
   0 -20   5 227.735 162.067  60
   0 -20   5 26.3635 86.0173  64
   0 -20  -5 14.1763 111.157  57
   0 -20   5 39.2758 124.096  26
   0  20  -5 116.183 108.467  53
   0 -20   5 72.5021 107.735  19
   0 -20  -5-24.3886 107.904  26
   0 -20  -5 34.6319 91.5632  13
   0 -20  -6 12190.8 607.591  57
   0 -20   6 11167.7 633.425  60
   0 -20  -6 12909.1 607.763  13
   0 -20   6 12836.0 580.363  22
   0 -20   6 10987.6 647.190  26
   0 -20   6 11978.4 578.509  64
   0 -20  -6 13681.5 664.775  26
   0 -20  -6 12613.5 635.221  60
   0  20  -6 12377.7 580.806  53
   0 -20  -7 544.412 157.542  57
   0 -20   7 593.536 144.374  64
   0 -20   7 425.412 170.183  26
   0 -20   7 679.616 155.183  41
   0 -20  -7 663.734 180.728  26
   0  20  -7 442.952 133.747  53
   0 -20  -7 774.455 188.943  60
   0 -20  -7 352.891 109.055  13
   0 -20   7 545.756 145.377  22
   0 -20  -8 17540.5 740.541  13
   0 -20  -8 19448.3 781.077  57
   0 -20   8 18527.6 745.216  22
   0  20  -8 18110.4 737.408  53
   0 -20  -8 18064.9 718.913  42
   0 -20   8 18216.5 742.578  64
   0 -20   8 18342.6 756.191  41
   0 -20  -8 20539.7 823.600  60
   0 -20   8 17504.6 846.322  26
   0 -20  -8 19461.0 804.414  61
   0 -20  -8 21756.2 856.388  26
   0 -20  -9 790.622 175.236  13
   0 -20   9 440.158 132.691  41
   0 -20   9 950.278 170.316  22
   0 -20  -9 846.871 166.370  42
   0  20  -9 820.104 155.208  53
   0 -20  -9 775.546 190.237  26
   0 -20  -9 828.195 168.562  57
   0 -20  -9 1170.93 208.199  61
   0 -20 -10 5258.06 393.617  61
   0 -20 -10 5192.08 405.429  26
   0 -20  10 5062.43 364.118  22
   0 -20 -10 5209.92 367.466  42
   0 -20 -10 4900.49 363.379  57
   0 -20  10 5265.66 380.237  41
   0  20 -10 5735.58 374.579  53
   0  20 -11 289.004 114.184  53
   0 -20 -11 87.0471 131.919  26
   0 -20  11 146.710 94.3970  41
   0 -20  11 205.253 118.929  22
   0 -20 -11 482.798 139.703  57
   0 -20 -11 275.191 122.588  42
   0 -20 -11 207.598 131.655  61
   0  20 -11 214.898 135.516  23
   0 -20  12 5484.97 369.728  41
   0  20 -12 5467.37 360.082  53
   0 -20 -12 5230.03 367.095  42
   0 -20 -12 5563.14 377.154  61
   0  20 -12 6025.54 386.509  23
   0 -20 -12 5518.39 352.302  57
   0 -20  12 5707.97 380.233  22
   0 -20 -12 6043.32 421.179  26
   0  20 -13-154.241 128.620  23
   0 -20  13 106.436 118.577  22
   0  20 -13 118.330 97.4819  53
   0 -20 -13-153.511 146.024  26
   0 -20 -13-54.7924 116.163  42
   0 -20 -13 48.9743 95.3314  61
   0 -20 -14 1954.85 201.182  61
   0  20 -14 2184.07 208.086  53
   0 -20 -14 2447.54 248.843  26
   0  20 -14 2675.69 241.304  23
   0 -20 -14 2402.17 234.049  42
   0  20 -15 1456.45 174.190  23
   0 -20 -15 1619.78 201.341  26
   0 -20 -15 1026.41 154.532  42
   0 -20 -15 1499.39 178.337  60
   0 -20 -16 1359.28 161.454  42
   0  20 -16 1554.07 166.144  23
   0 -20 -16 1681.72 185.348  26
   0 -20 -16 1585.93 165.041  60
   0 -20  17 2069.93 177.662  46
   0 -20 -17 1674.12 159.699  42
   0  20 -17 1983.97 163.781  23
   0 -20 -17 1759.50 168.814  26
   0 -20 -17 1504.27 139.696  60
   0  20 -18 601.729 89.6728  23
   0 -20 -18 526.961 92.5600  26
   0  20 -18 544.369 91.5762  38
   0 -20  18 490.356 85.1303  46
   0 -21   0 120.563 104.498  19
   0 -21   0-89.2055 122.156  60
   0 -21   0 308.079 137.382  49
   0 -21   0 47.6903 130.144  26
   0 -21   0 115.457 114.449  13
   0 -21  -1 306.108 126.195  13
   0 -21  -1 136.152 136.753  60
   0 -21   1 3.66429 91.0712  19
   0 -21   1-8.06713 116.108  60
   0 -21  -1-39.8447 113.671  49
   0 -21   1-54.1725 136.016  13
   0 -21  -1 119.730 114.110  26
   0 -21   1 28.6280 134.122  26
   0  21  -1 67.6998 98.7133  53
   0 -21   1 12.5808 109.469  49
   0 -21  -1-57.2748 92.6238  19
   0 -21  -2 3127.80 278.492  19
   0 -21  -2 2913.00 313.044  60
   0  21  -2 2853.60 270.102  53
   0 -21   2 3827.99 336.016  49
   0 -21   2 3093.07 279.469  19
   0 -21   2 2735.58 289.908  13
   0 -21  -2 3443.32 307.644  49
   0 -21  -2 3542.75 320.108  13
   0 -21   2 3476.86 341.417  60
   0 -21  -2 3243.75 316.900  26
   0 -21   2 3138.77 326.728  26
   0 -21   3-21.9821 86.9643  19
   0 -21   3 275.217 145.887  13
   0 -21  -3 4.18614 118.459  60
   0 -21   3 50.6968 107.952  49
   0 -21  -3-23.8572 120.216  26
   0 -21   3 152.066 95.8263  64
   0 -21  -3-17.3349 93.8349  49
   0 -21   3 12.4179 130.121  26
   0 -21  -3 69.6535 94.6793  13
   0  21  -3 48.8454 92.6706  53
   0 -21   3-0.88870 124.133  60
   0 -21   4 2213.10 286.283  26
   0 -21   4 2195.12 266.647  60
   0 -21   4 2427.29 248.915  64
   0 -21   4 2153.56 242.146  19
   0 -21  -4 3012.36 320.393  26
   0 -21  -4 2774.44 299.542  60
   0 -21  -4 2639.72 278.902  57
   0 -21  -4 2564.14 271.649  13
   0 -21  -4 2397.55 252.783  49
   0  21  -4 2319.44 251.351  53
   0 -21   5 2500.53 253.974  64
   0 -21   5 2690.24 321.632  26
   0  21  -5 2838.94 271.879  53
   0 -21  -5 2659.90 284.336  57
   0 -21  -5 2495.18 263.440  13
   0 -21  -5 3046.52 321.445  26
   0 -21   5 2671.47 310.020  60
   0 -21  -5 3089.56 314.719  60
   0 -21  -6 324.086 137.953  26
   0 -21   6 330.504 158.114  26
   0 -21  -6 503.174 150.045  60
   0 -21   6 384.821 150.941  60
   0 -21   6 392.802 124.170  41
   0 -21   6 320.665 114.405  64
   0 -21  -6 541.915 157.858  57
   0  21  -6 333.590 123.101  53
   0 -21  -6 175.632 111.478  13
   0 -21   7 376.425 162.458  26
   0 -21   7 109.222 110.254  22
   0  21  -7 238.045 118.024  53
   0 -21  -7 452.211 131.803  26
   0 -21  -7 333.560 136.094  57
   0 -21  -7 86.8221 103.656  60
   0 -21  -7 59.0935 131.647  61
   0 -21  -7 215.467 122.194  13
   0 -21   7 104.220 97.1085  41
   0 -21   7 218.351 107.545  64
   0 -21  -8-92.4314 129.678  61
   0 -21  -8 51.4295 89.2413  13
   0 -21   8 276.488 124.878  64
   0 -21   8-80.4946 111.644  22
   0 -21  -8 34.2409 136.622  26
   0 -21   8 52.6654 124.612  26
   0 -21  -8-115.407 112.552  57
   0  21  -8 79.0251 104.185  53
   0 -21   8-37.8959 91.8856  41
   0 -21  -8-58.0588 120.234  60
   0 -21  -9 853.587 163.196  57
   0 -21   9 959.059 168.224  41
   0 -21   9 877.581 212.876  26
   0  21  -9 703.817 156.104  53
   0 -21  -9 653.031 138.620  42
   0 -21   9 946.523 172.572  22
   0 -21  -9 621.747 168.125  61
   0 -21  -9 960.735 195.273  60
   0 -21  -9 1214.32 205.485  26
   0 -21  10 175.829 103.692  41
   0 -21  10 48.3812 91.3054  22
   0 -21 -10-0.80261 134.115  26
   0 -21 -10 288.694 121.986  42
   0 -21 -10 301.665 122.998  60
   0 -21 -10 285.953 136.033  61
   0  21 -10 220.711 117.455  23
   0 -21 -10 295.059 124.408  57
   0  21 -10 148.138 103.472  53
   0 -21 -11 657.067 137.989  57
   0 -21 -11 564.009 154.632  60
   0 -21  11 627.788 149.017  22
   0  21 -11 889.743 170.348  23
   0 -21 -11 774.934 164.939  61
   0 -21  11 655.662 137.281  41
   0 -21 -11 749.258 153.659  42
   0  21 -11 709.857 147.762  53
   0 -21 -11 661.357 159.579  26
   0  21 -12 1295.59 190.189  23
   0 -21 -12 885.334 157.235  42
   0 -21 -12 1092.66 187.930  61
   0 -21  12 1093.99 167.671  22
   0 -21 -12 1140.41 195.508  26
   0 -21 -12 1180.61 185.753  60
   0 -21 -12 1037.98 156.804  57
   0  21 -12 1020.96 164.084  53
   0 -21 -13-15.8576 100.852  61
   0 -21 -13 171.529 101.031  42
   0 -21 -13 150.578 112.737  26
   0 -21 -13 44.3846 95.8705  60
   0  21 -13 16.1729 87.0665  23
   0  21 -13 43.1491 75.5351  53
   0  21 -14 22.1901 77.3084  23
   0  21 -14 9.59050 70.6593  53
   0 -21 -14 212.150 113.461  26
   0 -21 -14 140.786 97.3159  60
   0 -21 -14 58.5797 79.3341  42
   0 -21 -14 163.225 98.6983  61
   0 -21 -15 1141.92 159.176  26
   0 -21 -15 916.206 135.260  42
   0 -21 -15 930.427 136.329  60
   0  21 -15 913.104 131.507  23
   0 -21 -16 136.322 80.6379  26
   0  21 -16 5.19996 63.0543  23
   0 -21 -16 120.289 65.8486  60
   0 -21 -16 61.0981 66.7060  42
   0 -21 -17 1449.19 143.203  26
   0  21 -17 1381.59 128.310  23
   0 -21  17 1398.42 130.170  46
   0 -22   0 26246.8 997.908  26
   0 -22   0 24449.2 954.206  60
   0 -22   0 23117.6 845.002  19
   0  22   0 23989.8 872.324  53
   0 -22   0 24471.4 908.172  49
   0 -22   0 24072.7 909.059  13
   0 -22   0 22625.7 845.268  61
   0 -22  -1 764.656 187.115  60
   0 -22   1 445.002 140.774  13
   0 -22  -1 733.385 176.195  13
   0 -22  -1 497.710 153.495  49
   0 -22   1 612.805 190.592  26
   0 -22  -1 578.737 134.135  19
   0 -22   1 609.781 152.292  19
   0 -22  -1 518.839 167.393  26
   0 -22  -1 486.383 140.363  61
   0 -22   1 765.004 175.801  60
   0 -22   1 397.568 141.214  49
   0  22  -1 594.370 151.708  53
   0  22  -2 524.187 138.974  53
   0 -22   2 552.744 156.724  13
   0 -22   2 622.325 160.440  49
   0 -22  -2 600.042 138.854  61
   0 -22   2 747.198 143.739  19
   0 -22  -2 324.404 146.263  26
   0 -22   2 259.817 150.552  60
   0 -22  -2 503.967 163.914  13
   0 -22  -2 445.259 166.726  60
   0 -22  -2 533.402 148.397  49
   0 -22  -2 424.911 109.271  19
   0 -22   2 641.663 188.024  26
   0 -22   3 4121.14 381.822  26
   0 -22  -3 4333.40 355.597  61
   0 -22   3 4293.72 374.268  60
   0 -22  -3 4454.93 327.568  19
   0 -22  -3 4499.91 378.932  60
   0  22  -3 4281.30 327.474  53
   0 -22   3 3651.60 309.599  19
   0 -22  -3 4585.66 350.898  49
   0 -22  -3 4703.03 361.298  13
   0 -22  -3 4104.21 367.344  26
   0  22  -4 34.8904 102.964  53
   0 -22  -4 70.5041 130.038  60
   0 -22   4 97.6362 120.568  60
   0 -22  -4 265.964 120.591  13
   0 -22  -4 252.648 134.341  61
   0 -22  -4-11.2326 124.516  26
   0 -22   4-0.44873 89.4877  64
   0 -22   4 108.378 149.680  26
   0 -22  -4 21.8913 91.6111  49
   0 -22   5 176.918 92.2787  64
   0 -22  -5 40.1072 115.067  26
   0 -22   5 189.551 137.090  26
   0 -22   5-81.5869 134.750  60
   0 -22  -5 78.5209 131.977  61
   0  22  -5 108.376 92.2910  53
   0 -22  -5 403.403 142.092  13
   0 -22  -5 102.175 116.893  60
   0 -22  -6 253.173 117.146  13
   0 -22   6 456.998 170.672  60
   0 -22  -6 732.866 169.971  60
   0 -22  -6 413.458 148.487  57
   0 -22  -6 516.257 174.606  61
   0 -22   6 865.489 156.693  64
   0 -22  -6 263.962 140.634  26
   0 -22   6 570.803 139.675  41
   0  22  -6 710.392 153.832  53
   0 -22   6 429.596 177.477  26
   0 -22   7 1213.92 173.685  22
   0 -22  -7 1457.09 195.992  13
   0 -22   7 1645.38 256.135  26
   0  22  -7 1264.85 182.682  53
   0 -22  -7 1740.37 238.184  61
   0 -22   7 1100.28 170.831  64
   0 -22  -7 1597.48 227.472  57
   0 -22   7 1444.60 204.325  41
   0 -22  -7 1312.37 212.723  60
   0 -22  -7 1337.40 221.568  26
   0 -22   8 22.1382 83.5240  22
   0  22  -8 168.202 114.215  53
   0 -22  -8-21.2092 131.260  61
   0 -22   8 13.2889 102.394  41
   0 -22  -8 158.617 110.729  57
   0 -22  -8 69.6446 116.359  60
   0 -22  -8 9.79638 123.377  26
   0 -22  -9-117.865 92.2927  57
   0 -22  -9-32.9245 120.172  60
   0 -22   9-63.9687 98.5655  41
   0 -22  -9-38.8397 107.847  26
   0 -22  -9-86.4565 136.087  61
   0  22  -9 59.3579 93.1530  53
   0 -22   9-43.6675 136.787  26
   0 -22   9-35.2002 87.7823  22
   0  22 -10 1357.28 177.523  53
   0 -22 -10 1170.20 205.133  26
   0 -22  10 1052.16 169.855  22
   0 -22 -10 1131.60 170.591  42
   0 -22  10 1189.19 171.475  41
   0  22 -10 1435.69 199.507  23
   0 -22 -10 1195.98 192.608  60
   0 -22 -10 1374.69 205.262  61
   0 -22 -11 339.105 127.896  61
   0 -22 -11 150.929 106.432  60
   0  22 -11-102.039 104.494  23
   0 -22  11 123.230 84.1958  22
   0 -22 -11 173.846 112.367  26
   0  22 -11 168.304 103.927  53
   0 -22  11 150.990 99.7616  41
   0 -22 -11 334.700 108.925  42
   0  22 -12 4021.62 289.001  23
   0 -22 -12 3404.33 277.030  60
   0  22 -12 3474.79 261.470  53
   0 -22 -12 3062.39 248.653  42
   0 -22 -12 3974.71 310.749  26
   0 -22 -12 3311.32 270.784  61
   0 -22 -13 585.036 124.210  60
   0 -22 -13 961.207 140.905  42
   0 -22 -13 941.455 145.141  61
   0  22 -13 856.367 132.368  53
   0 -22 -13 1058.31 177.631  26
   0  22 -13 713.230 127.080  23
   0 -22 -14 2853.77 239.457  26
   0 -22 -14 2308.90 197.493  42
   0 -22 -14 2503.82 204.216  60
   0 -22 -14 2490.32 197.138  61
   0  22 -14 2395.34 203.122  23
   0  22 -14 2772.57 204.537  53
   0 -22 -15 722.979 106.290  60
   0 -22 -15 1287.61 157.556  26
   0  22 -15 1439.93 150.102  23
   0 -22 -15 936.185 121.196  42
   0  22 -16 1546.49 135.377  23
   0 -22 -16 1851.72 161.399  26
   0 -22  16 1524.22 135.041  46
   0 -23   0 60.8730 115.337  13
   0 -23   0-8.79280 80.1897  19
   0  23   0 56.7985 97.7724  53
   0 -23   0-4.94969 96.1927  61
   0 -23   0 64.7242 120.942  60
   0 -23   0-34.4291 121.494  26
   0 -23   0 8.41178 118.972  49
   0 -23  -1 2221.42 275.892  26
   0 -23   1 1701.40 232.953  49
   0 -23   1 2632.20 277.055  13
   0  23  -1 1877.28 228.223  53
   0 -23   1 1999.10 226.667  19
   0  23   1 1844.90 226.989  53
   0 -23  -1 1996.44 234.437  13
   0 -23  -1 1813.08 247.492  60
   0 -23   1 2227.64 282.408  26
   0 -23  -1 1767.86 207.858  19
   0 -23  -1 1993.83 240.820  49
   0 -23  -1 1714.30 219.149  61
   0 -23   1 1647.96 252.528  60
   0 -23  -2 2098.47 237.355  13
   0 -23  -2 2103.11 281.745  26
   0 -23  -2 2321.33 251.718  49
   0  23  -2 2208.78 245.637  53
   0 -23   2 2316.96 241.984  19
   0 -23  -2 2168.05 271.010  60
   0 -23  -2 2452.10 271.435  61
   0 -23   2 2506.94 292.282  60
   0 -23   2 2008.91 275.946  26
   0 -23   2 2837.09 289.508  13
   0 -23  -2 2733.35 254.875  19
   0 -23  -3 13276.0 636.932  61
   0 -23  -3 13717.8 596.326  19
   0 -23  -3 14103.0 629.776  49
   0 -23   3 14466.4 621.805  19
   0 -23  -3 14424.4 702.649  26
   0 -23  -3 14484.0 648.192  13
   0  23  -3 14461.4 628.810  53
   0 -23   3 13607.6 701.991  26
   0 -23  -3 13950.6 679.885  60
   0 -23   3 13309.7 679.412  60
   0 -23  -4 10517.9 519.649  49
   0 -23  -4 11501.6 605.378  26
   0 -23  -4 10603.3 572.386  60
   0  23  -4 10709.6 530.757  53
   0 -23   4 11203.3 626.694  26
   0 -23  -4 10923.8 547.549  13
   0 -23  -4 9138.63 475.945  19
   0 -23   4 9701.85 573.097  60
   0 -23  -4 9084.61 521.300  61
   0 -23  -5 7358.38 462.324  61
   0 -23   5 6849.50 421.621  41
   0 -23   5 6408.37 465.880  60
   0  23  -5 7304.11 427.639  53
   0 -23   5 7774.42 518.744  26
   0 -23  -5 8050.96 493.607  60
   0 -23  -5 8130.86 508.101  26
   0 -23  -5 8113.66 457.317  13
   0 -23  -6 3943.89 338.636  60
   0 -23  -6 4303.03 362.084  26
   0 -23   6 3405.16 292.195  41
   0 -23  -6 3470.44 321.072  61
   0 -23   6 3504.76 360.358  26
   0 -23   6 2964.86 263.004  64
   0 -23  -6 3810.46 304.950  13
   0  23  -6 4245.05 325.600  53
   0 -23  -7 7241.27 453.242  60
   0 -23   7 6161.61 467.447  26
   0  23  -7 6631.79 399.604  53
   0 -23  -7 7082.05 444.471  61
   0 -23   7 6114.63 385.943  41
   0 -23   7 6040.54 374.587  64
   0 -23  -7 7624.49 477.488  26
   0 -23   8 1283.99 173.840  22
   0 -23  -8 1115.43 189.319  60
   0 -23   8 860.240 153.814  41
   0  23  -8 994.011 157.149  53
   0 -23  -8 1165.03 204.660  61
   0 -23  -8 1341.78 225.030  26
   0 -23  -9 397.812 139.592  60
   0  23  -9 402.187 132.910  53
   0 -23   9 149.635 97.5598  22
   0 -23  -9 218.549 130.984  61
   0 -23  -9 136.940 120.048  26
   0 -23   9 352.787 113.585  41
   0 -23 -10 1281.78 198.053  60
   0  23 -10 1262.61 181.250  23
   0 -23  10 1101.84 163.494  41
   0  23 -10 815.539 145.340  53
   0 -23 -10 1201.15 203.563  26
   0 -23 -10 1256.51 187.394  61
   0 -23 -11 4.55281 89.4339  60
   0 -23 -11 89.4605 86.8839  42
   0  23 -11 37.1670 73.0273  53
   0 -23 -11-41.1047 102.332  26
   0 -23 -11 155.906 114.499  61
   0  23 -11 81.8064 97.8306  23
   0 -23 -12 205.487 109.662  26
   0 -23 -12 120.853 70.9794  42
   0 -23 -12 16.7885 84.3390  61
   0 -23 -12 300.978 107.583  60
   0  23 -12 82.2333 67.1559  53
   0  23 -12 312.931 102.067  23
   0  23 -13 472.099 103.311  23
   0  23 -13 455.689 98.9019  53
   0 -23 -13 589.753 115.944  60
   0 -23 -13 529.163 120.302  26
   0 -23 -13 531.910 109.596  42
   0 -23 -13 471.680 108.585  61
   0 -23 -14 57.7172 58.2407  60
   0 -23 -14 93.0768 80.2122  26
   0  23 -14 31.4728 63.4712  23
   0 -23  15 42.4148 53.7402  46
   0 -23 -15 40.9268 61.0118  26
   0  23 -15 24.3619 52.4192  23
   0 -24   0 11785.8 618.985  60
   0  24   0 11595.7 552.886  53
   0 -24   0 11737.5 581.341  13
   0 -24   0 13017.7 659.495  26
   0 -24   0 11072.4 531.882  61
   0 -24   0 12157.2 544.072  19
   0 -24   1 1690.28 229.015  60
   0 -24  -1 1597.15 243.644  26
   0 -24   1 1957.11 270.181  26
   0 -24  -1 1507.21 208.696  49
   0 -24  -1 1567.61 230.096  60
   0 -24   1 1885.73 213.863  19
   0 -24  -1 1792.27 211.318  19
   0 -24  -1 1765.37 218.334  13
   0  24   1 1874.25 226.509  53
   0  24  -1 1834.75 223.384  53
   0 -24  -1 2091.86 231.395  61
   0 -24   1 1875.55 242.372  13
   0 -24  -2 15468.5 670.165  13
   0 -24   2 16509.5 760.258  26
   0 -24  -2 15844.5 668.742  61
   0  24  -2 15769.0 656.262  53
   0 -24  -2 15850.7 714.592  60
   0 -24   2 14118.9 612.297  19
   0 -24   2 14238.0 692.649  60
   0  24   2 15257.8 649.590  53
   0 -24  -2 15987.1 669.980  49
   0 -24  -2 17107.7 758.827  26
   0 -24  -3 682.572 154.354  13
   0 -24  -3 353.775 119.870  49
   0 -24  -3 925.771 188.455  61
   0 -24   3 299.261 156.142  60
   0 -24  -3 773.297 178.441  60
   0 -24   3 486.156 175.466  26
   0  24  -3 451.290 144.534  53
   0 -24  -3 410.783 174.449  26
   0 -24   4 875.630 190.405  60
   0 -24  -4 717.988 176.985  61
   0 -24  -4 529.515 155.114  60
   0 -24   4 519.125 130.937  41
   0  24  -4 606.598 144.431  53
   0 -24  -4 748.700 183.593  26
   0 -24  -4 453.990 127.637  13
   0 -24   4 490.061 161.917  26
   0 -24  -5 107.372 115.548  61
   0 -24   5 93.8819 78.6388  41
   0 -24  -5-71.5780 146.659  26
   0 -24  -5 189.910 92.2083  13
   0 -24   5 73.0279 113.200  60
   0 -24  -5 20.5093 111.815  60
   0 -24   5 159.691 132.987  26
   0  24  -5 241.104 114.437  53
   0 -24  -6-28.9463 107.064  60
   0 -24  -6-29.7491 115.620  61
   0 -24   6 144.079 120.785  26
   0 -24   6 66.7976 83.7748  41
   0 -24  -6-40.3667 140.330  26
   0  24  -6 190.678 95.4823  53
   0 -24  -7-26.0795 109.018  60
   0 -24  -7 110.878 120.099  26
   0 -24   7-129.559 105.187  41
   0  24  -7 39.5634 81.4322  53
   0 -24  -7 60.4030 115.881  61
   0 -24   8 218.940 130.794  26
   0 -24   8 35.4039 79.9898  41
   0  24  -8 109.897 89.9386  53
   0 -24  -8-138.983 127.353  61
   0 -24  -8 52.6201 90.7622  60
   0 -24  -8-1.42982 110.040  26
   0  24  -9 91.5277 99.4750  23
   0 -24  -9 239.157 116.038  60
   0  24  -9 139.102 77.2957  53
   0 -24  -9 366.327 136.646  61
   0 -24   9 201.686 89.4706  41
   0 -24  -9 49.3623 115.051  26
   0  24 -10 182.982 95.6098  23
   0  24 -10 129.852 82.3816  53
   0 -24 -10 275.027 122.580  26
   0 -24 -10 204.369 101.843  60
   0 -24 -10 89.8471 92.4441  61
   0 -24 -11 1903.52 191.428  60
   0 -24 -11 2336.29 218.850  61
   0 -24 -11 2185.66 221.465  26
   0  24 -11 2624.59 216.295  23
   0  24 -11 2400.60 200.062  53
   0 -24 -12 694.137 116.169  60
   0  24 -12 929.883 123.830  53
   0  24 -12 1133.93 149.171  23
   0 -24 -12 880.848 139.517  26
   0 -24 -12 864.999 134.792  61
   0  24 -13 1734.70 146.398  53
   0  24 -13 2135.42 176.850  23
   0 -24 -13 1981.59 167.270  60
   0 -24 -13 2171.54 197.249  26
   0 -24  13 1854.84 155.559  46
   0  24 -14 2735.05 176.762  23
   0 -24  14 2645.86 170.805  46
   0 -24 -14 2979.06 202.972  26
   0 -25   0-113.943 118.561  26
   0 -25   0-16.8895 124.680  60
   0  25   0 65.4853 98.2438  53
   0 -25   0-14.6846 93.1709  61
   0 -25  -1 4692.17 377.214  26
   0 -25   1 4749.95 375.903  60
   0 -25  -1 5228.16 391.050  60
   0 -25   1 5721.69 424.610  26
   0  25   1 5114.70 340.437  53
   0 -25  -1 4585.05 322.620  61
   0 -25  -1 4916.98 344.770  13
   0  25  -1 4717.62 328.276  53
   0  25  -2 70.2682 84.2462  53
   0 -25  -2 37.2864 94.4105  61
   0 -25  -2-36.3597 124.731  26
   0 -25   2-51.7554 123.462  60
   0  25   2 27.0227 86.1200  53
   0 -25  -2 195.899 126.774  60
   0 -25   2-152.953 121.396  26
   0 -25  -2 38.1441 85.1722  13
   0 -25  -3 4313.88 358.910  26
   0 -25  -3 4356.15 347.763  60
   0 -25  -3 4353.11 322.273  61
   0 -25  -3 3973.79 304.320  13
   0 -25   3 4036.54 345.932  60
   0  25   3 3751.62 296.455  53
   0 -25   3 3829.85 355.240  26
   0  25  -3 3507.35 284.019  53
   0 -25   4 1057.32 213.806  60
   0 -25   4 1069.45 206.062  26
   0 -25  -4 1272.44 202.556  60
   0  25  -4 1102.42 169.466  53
   0 -25  -4 966.379 164.839  13
   0 -25  -4 982.254 187.165  26
   0 -25  -4 1265.48 195.904  61
   0  25   4 981.264 157.789  53
   0 -25  -5 2181.83 249.983  60
   0 -25   5 1870.47 247.844  26
   0 -25  -5 1873.54 218.326  61
   0  25  -5 2108.56 215.326  53
   0 -25  -5 2599.11 274.500  26
   0 -25   6-10.5827 139.634  26
   0 -25  -6-25.6768 103.886  60
   0 -25  -6-139.154 139.241  26
   0 -25   6 28.0370 76.3618  41
   0  25  -6-33.4172 82.0364  53
   0 -25  -6 88.3089 110.232  61
   0 -25   7 138.750 82.8222  41
   0 -25  -7 198.018 96.9001  60
   0 -25  -7 103.830 115.959  26
   0 -25   7-70.2460 102.932  26
   0  25  -7 112.080 87.8234  53
   0 -25  -7-98.1802 119.816  61
   0 -25  -8 7.32395 115.571  26
   0 -25  -8 225.725 115.669  61
   0  25  -8 253.945 95.9971  53
   0 -25  -8 67.1573 86.9553  60
   0  25  -8 146.377 92.1043  23
   0 -25  -9 3095.78 260.814  61
   0  25  -9 2843.05 220.018  53
   0 -25  -9 2684.84 240.699  60
   0  25  -9 3504.33 257.989  23
   0 -25  -9 3213.16 275.085  26
   0 -25 -10 13.5259 96.1521  26
   0  25 -10 90.0323 78.2623  23
   0  25 -10 19.1327 60.4092  53
   0 -25 -10-27.1731 80.8084  60
   0 -25 -10-142.228 105.908  61
   0 -25 -11 5018.12 308.060  26
   0 -25  11 4212.52 232.258  46
   0 -25 -11 4470.55 266.410  60
   0  25 -11 4638.49 271.133  23
   0  25 -11 4164.66 237.048  53
   0 -25 -11 4804.45 281.974  61
   0 -25 -12 161.730 69.0364  60
   0  25 -12 129.347 66.6860  23
   0 -25 -12 251.741 82.0183  26
   0  25 -12 196.961 61.7508  53
   0 -25  12 214.841 67.8415  46
   0  25 -13 104.337 60.1912  23
   0 -25 -13-97.5883 67.8898  26
   0  26   0 4766.37 315.069  53
   0 -26   0 5695.07 406.958  26
   0 -26   0 4793.35 357.631  60
   0 -26   1 1254.91 198.622  60
   0 -26  -1 1859.43 236.409  26
   0 -26  -1 1668.64 223.864  60
   0 -26   1 1793.89 242.205  26
   0  26   1 1886.55 204.578  53
   0  26  -1 1771.20 197.487  53
   0 -26  -1 1602.43 193.365  61
   0 -26  -2 4518.54 344.537  60
   0 -26  -2 4862.23 364.946  26
   0 -26  -2 4253.92 302.219  61
   0 -26   2 4615.32 353.534  60
   0 -26   2 4573.30 365.309  26
   0  26  -2 4853.54 314.577  53
   0  26   2 4724.57 313.439  53
   0 -26  -3-23.2041 96.0701  61
   0  26   3 313.130 105.870  53
   0 -26   3 325.502 133.663  60
   0 -26  -3 162.006 79.9753  13
   0 -26  -3 441.548 133.822  60
   0 -26   3 128.821 122.876  26
   0  26  -3 132.206 83.2142  53
   0 -26  -3 299.106 128.757  26
   0 -26  -4 415.897 141.586  60
   0  26  -4 280.210 103.609  53
   0 -26  -4 174.798 108.610  61
   0 -26  -4 285.393 136.768  26
   0  26   4 140.226 82.4785  53
   0 -26   4 418.909 154.722  26
   0  26  -5 483.824 115.545  53
   0 -26   5 674.410 161.638  26
   0 -26  -5 712.800 161.089  26
   0  26   5 521.422 118.296  53
   0 -26  -5 569.484 143.498  61
   0 -26  -5 575.457 133.704  60
   0  26   6 803.734 133.636  53
   0 -26  -6 940.995 159.902  60
   0 -26  -6 953.122 154.670  61
   0  26  -6 1139.16 150.009  53
   0 -26  -6 865.722 174.544  26
   0  26  -7 494.986 108.960  53
   0 -26  -7 280.220 113.733  26
   0 -26  -7 579.426 135.380  60
   0  26   7 480.495 103.513  53
   0 -26  -7 411.061 120.700  61
   0 -26  -8 2327.50 215.535  61
   0  26  -8 2507.41 209.732  23
   0 -26  -8 2364.26 223.970  26
   0 -26  -8 1814.45 194.342  60
   0  26  -8 2411.17 192.863  53
   0  26  -9 1841.71 172.051  23
   0  26  -9 1569.76 146.866  53
   0 -26  -9 2002.13 185.572  60
   0 -26  -9 1545.41 167.617  61
   0 -26  -9 2044.07 198.923  26
   0  26 -10 211.024 66.6351  53
   0 -26 -10 69.6992 69.0598  61
   0 -26 -10 203.674 82.2081  60
   0  26 -10 57.8161 67.3132  23
   0 -26 -10 184.130 98.9383  26
   0  26 -11 1569.41 124.190  53
   0 -26 -11 1589.10 139.648  60
   0  26 -11 2011.50 157.235  23
   0 -26 -11 1809.92 166.736  26
   0 -26 -12 2435.40 175.159  26
   0  26 -12 2317.36 155.413  23
   0 -27   0-132.906 115.736  26
   0 -27   0-82.9290 97.8264  60
   0  27   0-0.78797 68.3496  53
   0 -27  -1 370.106 95.7579  61
   0 -27   1 547.470 155.319  26
   0 -27  -1 564.179 149.194  26
   0  27  -1 201.476 89.2879  53
   0  27   1 374.557 99.4915  53
   0 -27  -1 405.672 124.614  60
   0 -27   1 461.600 138.338  60
   0  27  -2 90.2729 70.7216  53
   0 -27  -2 133.915 99.1381  60
   0 -27  -2 113.431 106.895  26
   0 -27  -2 123.014 84.1957  61
   0  27   2 19.7269 70.0964  53
   0 -27   2 129.156 95.8567  60
   0 -27   2 4.50637 108.331  26
   0 -27  -3 23.1312 95.3404  26
   0  27   3 228.212 85.9903  53
   0 -27  -3 465.247 111.464  61
   0  27  -3 227.927 87.3752  53
   0 -27   3 437.061 137.399  26
   0 -27  -3 16.9554 92.9905  60
   0 -27  -4 89.7993 81.5866  61
   0 -27   4-96.9666 105.591  26
   0 -27  -4 159.478 103.781  60
   0 -27  -4 67.0885 99.6698  26
   0  27  -4-58.3670 75.9857  53
   0  27   4-38.5566 84.8901  53
   0 -27  -5 30.5184 75.0810  60
   0  27   5-18.5849 75.7502  53
   0 -27  -5 130.175 88.3902  61
   0  27  -5 109.795 74.2986  53
   0 -27  -5 136.340 102.565  26
   0  27   6 9.95400 63.7272  53
   0 -27   6 189.601 101.750  26
   0  27  -6 93.4915 68.6824  53
   0 -27  -6 172.292 96.2966  61
   0 -27  -6 46.9634 80.8332  60
   0 -27  -6-8.27036 85.6987  26
   0 -27  -7 5937.27 338.484  26
   0  27  -7 5538.73 294.672  23
   0 -27  -7 4737.22 287.704  60
   0  27  -7 4660.62 255.604  53
   0  27   7 5048.53 269.205  53
   0 -27  -7 5189.58 297.925  61
   0  27  -8 124.359 73.4839  23
   0 -27  -8 257.169 89.1178  61
   0  27  -8 145.514 60.0991  53
   0  27   8 42.0124 57.2519  53
   0 -27  -8 112.934 68.1371  60
   0 -27  -8-0.15730 76.2744  26
   0 -27  -9 3510.23 238.077  26
   0  27  -9 3511.97 210.004  23
   0 -27  -9 3627.97 226.189  61
   0 -27  -9 2975.69 199.274  60
   0  27   9 2990.68 184.292  53
   0  27  -9 3042.25 179.406  53
   0  27 -10 885.683 104.019  23
   0 -27 -10 982.289 122.285  26
   0 -28   0 2924.62 253.616  26
   0 -28   0 2737.50 236.343  60
   0  28   0 3040.34 210.300  53
   0 -28  -1 5002.33 315.583  60
   0  28  -1 5165.29 273.449  53
   0  28   1 5230.51 276.542  53
   0 -28   1 4878.83 332.730  26
   0 -28  -1 4387.89 308.474  26
   0  28   2 765.891 111.489  53
   0  28  -2 1002.97 123.488  53
   0 -28  -2 1101.86 168.045  26
   0 -28  -2 771.438 113.823  61
   0 -28   2 968.670 156.649  26
   0 -28  -2 917.857 145.059  60
   0 -28   3 6675.70 385.519  26
   0 -28  -3 6911.59 381.050  26
   0 -28  -3 7045.48 367.568  60
   0  28   3 7340.43 327.345  53
   0 -28  -3 6373.83 314.190  61
   0 -28  -4 1059.77 158.026  26
   0 -28  -4 611.802 114.260  60
   0 -28  -4 934.485 129.813  61
   0  28   4 778.012 112.212  53
   0  28  -4 702.703 104.212  53
   0 -28  -5 8183.92 377.109  60
   0  28  -5 7981.75 327.161  53
   0  28   5 8571.20 341.109  53
   0 -28   5 7583.44 394.543  26
   0 -28  -5 8182.93 397.194  26
   0 -28  -5 8625.46 364.768  61
   0 -28  -6 3531.66 230.938  60
   0 -28  -6 3671.16 229.553  61
   0  28  -6 3848.28 206.988  53
   0 -28  -6 3905.45 259.758  26
   0  28   6 3446.31 202.707  53
   0  28  -6 3975.55 230.927  23
   0  28   7 1821.04 139.477  53
   0 -28  -7 1653.78 148.407  60
   0  28  -7 1864.37 136.977  53
   0 -28  -7 2062.84 166.193  61
   0 -28  -7 1894.29 173.904  26
   0  28  -7 2239.19 166.090  23
   0  28  -8 2152.34 153.305  23
   0 -28  -8 2224.81 177.713  26
   0 -29   0-5.45860 71.1180  26
   0  29   0 28.9099 48.5510  53
   0  29  -1 117.711 57.3587  53
   0 -29  -1 122.366 84.9475  26
   0 -29   1 65.9030 70.4349  26
   0  29   1 189.913 63.6275  53
   0  29  -2 97.8184 55.4499  53
   0 -29   2 97.4951 86.1934  26
   0 -29  -2 41.5595 61.3762  60
   0  29   2 119.528 58.5977  53
   0 -29  -2-57.1992 69.6338  26
   0 -29  -3 993.303 137.382  26
   0  29   3 883.310 98.4927  53
   0 -29  -3 744.375 106.978  60
   0  29  -3 985.320 101.972  53
   0 -29  -4-43.9057 63.5273  26
   0 -29  -4 63.3899 60.9325  60
   0 -29  -5 410.629 83.9471  60
   0 -29  -5 366.511 90.2649  26
   0  29  -5 600.528 87.0283  23
   0 -29  -6 503.040 88.6481  26
   0  29  -6 657.685 87.2031  23
   0 -30   0 3026.97 196.543  26
  -1   0  24 967.169 130.155  56
  -1   0  24 955.521 115.755  20
  -1   0  24 871.159 114.178  21
   1   0 -24 865.965 112.960  14
   1   0 -23 97.5574 87.4302  16
  -1   0  23 82.7899 90.8581  56
  -1   0  23-103.914 92.1978  21
   1   0 -23-8.49888 76.0419  14
   1   0 -23-53.0712 63.6823  23
   1   0 -22 1743.17 208.300  16
  -1   0  22 1914.48 222.326  56
   1   0 -22 1334.00 159.967  23
  -1   0  22 1584.26 198.252  21
   1   0 -22 1861.91 210.274  14
   1   0 -21 9.27950 106.999  14
   1   0 -21 165.770 114.035  16
  -1   0  21-27.1584 109.320  56
   1   0 -21-30.0086 79.7878  23
  -1   0  20 3501.53 331.953  56
   1   0 -20 3545.35 291.427  23
   1   0 -20 3660.69 330.399  16
   1   0 -19 19.9146 96.2604  23
   1   0 -19-66.4411 114.397  16
  -1   0  19-4.13951 107.438  56
   1   0 -18 7947.10 491.239  16
   1   0 -18 8444.16 466.132  23
  -1   0  18 8133.36 508.076  56
   1   0 -17-93.2292 131.232  16
  -1   0  17-64.6133 104.371  56
   1   0 -17-7.51885 90.5636  23
   1   0 -16 11441.6 538.491  23
   1   0 -16 10647.0 563.984  35
  -1   0  16 12035.7 599.992  56
   1   0 -15 177.717 219.205   4
   1   0 -15 227.729 253.343   1
   1   0 -14 17437.2 1249.45   4
   1   0 -14 15713.8 1283.78   1
   1   0 -13-152.935 261.902   4
   1   0 -13-107.190 232.255   1
   1   0 -12-85.6965 201.881   4
   1   0 -12 165.655 199.143   1
  -1   0  12-14.9094 124.216   6
  -1   0  11-293.765 171.182   6
   1   0 -11-0.68291 156.535   1
   1   0 -10 8632.13 749.662   1
  -1   0  10 7411.74 620.138   6
   1   0  -9 28.3809 153.100   1
  -1   0   9 48.5205 119.649   6
   1   0  -8 54935.8 1865.43   1
  -1   0   8 54870.4 1726.58   6
  -1   0   7 128.262 113.006   6
   1   0  -7-35.6644 103.090   1
  -1   0   6 474878. 9482.12   6
  -1   0   5 63.9419 89.3901   6
  -1   0   4 2417.41 204.955   6
  -1   0   3 72.6696 47.7603   6
  -1   0   2 45772.0 1015.96   6
  -1   0  -1 12.6187 18.4496   1
  -1   0  -1-14.0425 22.0413   7
   1   0   1-2.73969 28.1071   8
  -1   0  -2 149.418 51.9803   1
  -1   0  -2 174.443 60.5681   9
   1   0   2 194.904 70.7463   8
  -1   0  -2 129.675 29.8688   7
  -1   0  -3 0.57407 60.0436   9
  -1   0  -3 16.8484 23.7347   7
  -1   0  -3 92.3467 71.8206   1
   1   0   3 69.7418 82.5043   8
  -1   0  -4 6610.78 371.870   9
  -1   0  -4 7079.29 403.912   1
   1   0   4 7425.97 445.282   8
   1   0   5 48.7252 97.4704   8
  -1   0  -5-24.2373 99.1957   1
  -1   0  -5 152.173 95.1189   9
  -1   0  -6 76647.6 2032.39   9
   1   0   6 84414.5 2266.62   8
  -1   0  -6 82396.4 2206.45   1
  -1   0  -7 25.2509 115.266   1
   1   0   7-13.9132 120.493   6
  -1   0  -8 225527. 5290.18   1
   1   0   8 231226. 5323.86   6
   1   0   9 293.753 199.647   6
  -1   0  -9-31.2450 136.842   1
  -1   0 -10 64702.7 2329.55   1
   1   0  10 68395.3 2346.74   6
   1   0  11 276.794 237.882   6
  -1   0 -11 91.1770 151.354   1
   1   0  12 302.856 139.937   6
  -1   0 -12 415.001 174.237   4
   1   0  13 103.905 174.987   6
  -1   0 -13-15.0450 150.062   1
  -1   0 -14 9562.35 993.921   1
   1   0  14 9731.08 947.435   6
  -1   0 -15 257.451 216.813   1
  -1   0 -15 30.6272 96.9426  35
   1   0  15 26.4271 90.4320  56
  -1   0 -15-6.87297 80.5237  23
  -1   0 -16 18063.7 731.806  23
   1   0  16 18850.7 783.110  56
  -1   0 -16 18326.1 763.785  16
  -1   0 -16 18174.3 761.555  35
  -1   0 -17-92.9946 116.882  23
  -1   0 -17-60.9822 122.934  35
   1   0  17 128.394 120.805  56
  -1   0 -17-6.56525 92.4703  16
  -1   0 -18 2418.02 279.350  16
   1   0  18 1855.34 252.177  56
  -1   0 -18 1953.12 237.485  23
  -1   0 -19 86.6702 97.9000  23
   1   0  19-104.846 126.277  56
  -1   0 -19 61.4854 119.745  16
  -1   0 -20 54.9996 98.1538  23
   1   0  20 311.791 143.925  56
  -1   0 -20 261.375 109.758  16
  -1   0 -20 287.459 106.195  14
  -1   0 -21 56.6260 83.6468  23
   1   0  21 40.4898 109.905  56
  -1   0 -21 102.105 109.081  16
  -1   0 -21 78.9402 99.1942  14
  -1   0 -22 4559.76 287.271  23
   1   0  22 4908.29 322.215  56
  -1   0 -22 4570.86 293.570  14
  -1   0 -22 5011.10 313.834  16
   1   0  23 49.5834 76.6454  56
  -1   0 -23-30.7225 61.9036  14
   1   0  23 44.8957 70.5561  21
  -1   0 -23 28.2193 61.2204  23
   1   0  24 3090.92 194.562  56
   1   0  24 3253.56 195.224  20
  -1  -1  24 963.019 126.222  56
  -1   1  24 1067.07 126.431  21
   1  -1 -24 843.577 109.918  14
  -1  -1  24 1017.29 129.019  21
  -1   1  24 871.504 109.829  20
   1   1 -24 1048.64 124.052  14
  -1   1  24 1341.68 149.242  56
   1  -1 -23 1512.01 143.315  23
   1   1 -23 1631.70 175.381  14
   1   1 -23 1458.75 145.059  23
  -1  -1  23 1797.64 191.544  56
   1   1 -23 1542.88 172.303  16
  -1  -1  23 1699.21 181.109  21
  -1   1  23 1685.25 182.635  21
   1  -1 -23 1614.93 175.213  14
  -1   1  23 1851.24 198.223  56
  -1  -1  22 201.974 128.089  21
   1  -1 -22 267.665 122.848  16
   1   1 -22 91.8611 97.1750  14
  -1  -1  22 354.837 113.975  56
   1   1 -22 223.486 81.0598  23
   1   1 -22 183.568 102.633  16
  -1   1  22 95.7245 95.1008  21
  -1   1  22 337.814 121.501  56
   1  -1 -22 224.376 96.8698  23
   1  -1 -22 218.640 114.679  14
   1  -1 -21-18.0847 108.402  16
   1   1 -21-183.962 128.577  16
   1   1 -21-67.5539 72.8710  23
   1  -1 -21-24.1188 111.177  14
  -1  -1  21-134.481 119.131  56
   1  -1 -21 37.0916 86.7945  23
   1   1 -21 7.85946 105.832  14
  -1   1  21 65.2706 115.241  56
   1  -1 -20 2506.56 271.081  16
   1   1 -20 2208.22 255.264  16
  -1  -1  20 2550.81 288.444  56
  -1   1  20 2525.68 286.071  56
   1  -1 -20 3072.06 295.841  14
   1   1 -20 2455.47 245.006  23
   1  -1 -20 2154.37 228.206  23
   1   1 -19 58.9349 104.011  23
  -1   1  19 139.929 129.122  56
   1  -1 -19-61.3338 122.328  16
  -1  -1  19-81.5518 129.125  56
   1  -1 -19 88.0931 95.1797  23
   1   1 -19 67.2692 126.272  16
   1   1 -18 846.576 172.345  23
   1  -1 -18 740.357 142.397  23
   1   1 -18 883.761 177.076  16
  -1   1  18 820.036 189.601  56
  -1  -1  18 642.568 170.177  56
   1  -1 -18 811.362 179.303  16
   1   1 -17 792.485 161.416  23
  -1   1  17 1490.38 223.527  56
   1   1 -17 944.664 181.286  35
   1  -1 -17 821.131 160.287  23
   1  -1 -17 1137.48 193.804  16
  -1  -1  17 1109.57 213.303  56
   1   1 -16 105.760 85.6432  23
  -1  -1  16 218.926 125.086  56
   1  -1 -16 362.741 122.352  23
   1   1 -16 204.384 118.596  35
   1  -1 -16 252.122 129.510  16
  -1   1  16 262.866 136.850  56
   1   1 -15-277.561 281.505   4
   1  -1 -15 110.856 208.452   1
   1   1 -15-131.385 201.359   1
   1   1 -14-101.990 215.193   1
   1  -1 -14 143.369 196.911   4
   1   1 -14-32.0663 197.895   4
   1  -1 -14-157.740 190.591   1
   1   1 -13 989.208 334.011   1
   1  -1 -13 905.714 290.184   4
   1  -1 -13 1154.09 360.879   1
  -1   1  13 1550.25 376.250   6
  -1  -1  12 3555.05 456.099   6
   1   1 -12 3727.58 557.178   1
  -1   1  12 2358.59 404.519   6
   1  -1 -12 2835.80 499.089   1
   1  -1 -12 2488.58 437.692   4
  -1   1  11 5094.42 563.580   6
   1  -1 -11 5171.32 568.453   4
   1   1 -11 4138.71 548.476   1
  -1  -1  11 5183.13 530.290   6
   1  -1 -11 5046.91 614.414   1
   1  -1 -10 1825.55 350.438   1
  -1  -1  10 2129.84 338.263   6
   1   1 -10 1723.95 346.878   1
   1  -1 -10 1733.69 333.823   4
  -1   1  10 2157.51 349.115   6
   1  -1  -9 1899.78 339.583   1
   1   1  -9 1070.61 274.542   1
  -1   1   9 2128.20 321.355   6
  -1  -1   9 1898.00 304.635   6
   1  -1  -8 11570.3 759.770   1
  -1  -1   8 11990.4 670.563   6
   1   1  -8 13598.9 812.417   1
  -1   1   8 11675.3 713.792   6
   1   1  -7 17229.2 869.152   1
   1  -1  -7 16491.9 861.270   1
  -1  -1   7 18113.3 778.905   6
  -1   1   7 17809.5 841.529   6
  -1  -1   6 52845.9 1460.25   6
  -1   1   6 51283.8 1530.03   6
  -1   1   5 4471.30 340.048   6
  -1  -1   5 4597.64 298.052   6
  -1  -1   4 6084.47 222.127   7
  -1   1   4 6354.82 359.719   6
  -1  -1   4 6589.37 318.267   6
  -1   1   3 173168. 3574.23   6
  -1  -1   3 173232. 3439.56   6
  -1  -1   3 173080. 3386.33   7
  -1  -1   2 51501.3 1116.07   7
  -1   1   2 49754.0 1196.28   6
   1   1  -2 52812.1 1114.49   3
  -1  -1   2 51512.1 1055.84   6
  -1   1  -1 4414.83 164.181   2
  -1   1  -1 4188.40 197.204   5
   1   1   1 4277.86 166.145   8
   1   1   2 102139. 2156.19   8
  -1   1  -2 104493. 2171.76   1
  -1  -1  -2 103546. 2183.00   1
  -1  -1  -2 100254. 2219.88   9
   1  -1   3 5715.24 355.586   8
  -1  -1  -3 5800.38 329.986   9
  -1   1  -3 5656.46 306.164   9
  -1   1  -3 6799.97 342.022   1
  -1  -1  -3 6012.63 334.140   1
   1   1   3 6410.60 333.915   8
   1   1   4 63479.0 1674.25   8
   1  -1   4 67155.4 1775.77   8
  -1  -1  -4 64753.4 1661.14   9
  -1   1  -4 66440.5 1607.37   9
  -1  -1  -4 65350.8 1685.31   1
  -1   1  -4 68796.1 1696.36   1
   1   1   5 213079. 4514.98   8
  -1   1  -5 212835. 4497.44   1
  -1   1  -5 196981. 4326.98   9
  -1  -1  -5 204061. 4006.47   7
  -1  -1  -5 215172. 4517.73   1
   1   1   5 210980. 4572.76   6
   1  -1   5 208031. 4603.88   8
  -1  -1  -6 6375.96 482.136   1
  -1   1  -6 7298.21 495.858   1
  -1   1  -6 5993.75 392.546   9
   1   1   6 7243.69 524.060   6
   1  -1   6 7162.06 535.410   8
  -1   1  -7 1928.22 303.309   1
   1   1   7 2280.10 326.796   6
  -1   1  -7 1714.51 229.090   9
  -1  -1  -7 2407.80 322.747   1
   1  -1   7 2358.08 343.857   8
  -1  -1  -8 2570.59 369.971   1
   1   1   8 2445.78 359.817   6
  -1   1  -8 2548.51 360.202   1
   1  -1   8 2326.43 333.784   6
   1   1   9 2363.82 373.074   6
   1  -1   9 1923.51 316.796   6
  -1  -1  -9 2480.42 380.052   1
  -1   1  -9 2122.54 357.167   1
   1  -1  10 37111.8 1611.24   6
   1   1  10 40440.5 1724.98   6
  -1  -1 -10 40932.1 1728.39   1
  -1  -1 -10 38468.8 1539.09   4
  -1   1 -10 38223.1 1670.80   1
  -1   1 -11 23891.9 1353.79   1
   1  -1  11 23876.9 1318.74   6
  -1  -1 -11 24776.6 1387.47   1
  -1  -1 -11 24955.1 1259.21   4
   1   1  11 25715.0 1397.72   6
  -1  -1 -12 4085.20 512.354   4
  -1   1 -12 4675.14 610.997   1
  -1  -1 -12 4252.82 588.901   1
   1  -1  12 5005.93 612.680   6
   1   1  12 5250.97 643.078   6
   1  -1  13 6179.63 707.480   6
   1   1  13 6450.79 740.217   6
  -1   1 -13 6009.62 740.987   1
  -1  -1 -13 7077.95 811.132   1
  -1   1 -14 3176.49 561.533   1
   1   1  14 4418.09 668.889   6
  -1  -1 -14 3787.03 628.957   1
   1  -1  15 1808.58 235.790  56
  -1   1 -15 1626.09 218.434  35
   1   1  15 1485.81 210.334  56
  -1   1 -15 1488.39 197.503  23
  -1  -1 -15 1447.49 199.647  35
  -1  -1 -15 1898.92 230.051  16
  -1   1 -15 1458.57 407.372   1
  -1  -1 -15 1568.36 196.542  23
   1   1  16 735.957 169.697  56
  -1  -1 -16 906.521 185.423  16
  -1   1 -16 947.102 189.184  35
  -1  -1 -16 894.933 191.314  35
  -1   1 -16 892.478 165.954  23
  -1  -1 -16 915.861 173.669  23
   1  -1  16 987.005 189.756  56
  -1   1 -17 732.508 180.085  16
  -1  -1 -17 445.010 142.173  23
   1  -1  17 178.389 124.392  56
  -1  -1 -17 382.614 146.304  16
  -1   1 -17 441.487 138.830  35
   1   1  17 364.687 129.928  56
  -1   1 -17 350.954 113.160  23
  -1   1 -18 1306.30 208.704  16
   1   1  18 1372.31 226.420  56
  -1  -1 -18 1571.76 223.732  16
  -1  -1 -18 1460.57 196.402  23
   1  -1  18 1330.31 217.643  56
  -1   1 -18 1424.44 200.266  23
   1   1  19 1975.80 258.120  56
  -1  -1 -19 2040.71 253.313  16
  -1  -1 -19 1848.04 221.022  23
   1  -1  19 2130.05 258.898  56
  -1  -1 -19 2066.95 257.103  14
  -1   1 -19 2145.70 248.555  16
  -1   1 -19 1993.45 229.302  23
  -1  -1 -20 3341.01 301.481  16
  -1  -1 -20 3364.17 291.002  14
  -1  -1 -20 3196.19 281.657  23
  -1   1 -20 3459.23 302.874  16
  -1   1 -20 3309.16 293.172  14
  -1   1 -20 3364.37 289.280  23
   1   1  20 3632.39 321.845  56
   1  -1  20 3777.29 329.239  56
  -1   1 -21 5601.55 345.921  23
  -1   1 -21 5713.21 369.228  16
   1  -1  21 5730.07 382.401  56
  -1  -1 -21 5872.84 367.880  14
  -1  -1 -21 4949.74 332.411  23
   1   1  21 6347.91 391.735  56
  -1   1 -21 6142.53 370.409  14
  -1  -1 -21 5459.39 362.232  16
  -1   1 -22 4471.08 298.326  16
  -1  -1 -22 4966.85 316.506  16
  -1   1 -22 4359.35 284.820  14
  -1  -1 -22 4431.11 281.997  23
  -1  -1 -22 5065.45 305.772  14
   1  -1  22 4687.49 315.159  56
  -1   1 -22 4003.35 272.008  23
   1   1  22 4647.87 317.129  56
   1   1  23-17.7422 78.7986  56
   1   1  23 110.724 73.7861  21
  -1   1 -23 126.478 66.4351  23
  -1  -1 -23 135.194 74.3671  23
  -1   1 -23 186.882 73.4977  14
   1  -1  23 92.6187 70.2274  21
   1  -1  23 20.8038 82.4689  56
  -1  -1 -23 162.687 70.5848  14
   1   1  24 620.352 93.4860  20
   1   1  24 686.670 96.5354  56
   1   1  24 586.440 88.9805  21
   1  -1  24 467.934 85.4138  56
   1  -1  24 624.746 93.7631  21
  -1  -2  24 316.189 90.3021  21
   1  -2 -24 363.050 85.7615  14
  -1   2  24 446.641 88.0677  21
   1   2 -24 301.044 87.5997  16
  -1   2  24 276.131 86.7362  56
   1   2 -24 419.994 91.8754  14
  -1   2  24 364.183 87.9635  20
  -1  -2  24 364.660 91.9878  56
   1   2 -23 99.7005 89.9936  14
  -1   2  23 264.725 94.6236  21
  -1  -2  23 257.225 99.3999  56
   1  -2 -23 198.899 100.077  14
  -1  -2  23 44.7987 87.4273  21
  -1   2  23 515.549 122.882  56
   1   2 -23 224.430 99.1710  16
   1   2 -23 221.037 72.3967  23
  -1  -2  22 436.764 125.961  56
   1  -2 -22 182.192 89.0377  16
   1   2 -22 255.817 100.608  23
  -1  -2  22 272.825 117.590  21
   1  -2 -22 197.923 92.7813  14
   1  -2 -22 363.772 102.570  23
  -1   2  22 338.361 132.668  56
   1   2 -22 321.119 126.217  16
   1   2 -22-7.67042 104.194  14
  -1   2  22 76.7183 84.7841  21
  -1   2  21 151.996 133.953  56
   1  -2 -21 137.332 92.2656  23
  -1  -2  21 183.606 126.334  56
   1   2 -21 249.047 140.798  16
   1   2 -21 4.52936 99.4293  23
   1  -2 -21 108.036 115.125  14
   1  -2 -21 238.062 114.867  16
  -1   2  20 4305.02 359.335  56
   1  -2 -20 4770.44 336.259  23
   1   2 -20 5030.40 345.725  23
  -1  -2  20 5157.23 392.786  56
   1  -2 -20 4557.54 358.580  16
   1   2 -20 5356.68 388.492  16
   1  -2 -20 4958.85 376.438  14
   1  -2 -19 3050.93 277.173  23
  -1  -2  19 3467.47 327.836  56
   1  -2 -19 3327.70 318.551  14
   1   2 -19 3026.07 280.822  23
  -1   2  19 3433.28 335.770  56
   1   2 -19 3417.17 323.854  16
   1  -2 -19 3540.59 330.972  16
  -1   2  18 4164.73 362.370  56
  -1  -2  18 3534.92 334.675  56
   1  -2 -18 2917.53 301.387  16
   1  -2 -18 3656.04 306.540  23
   1   2 -18 3207.27 286.011  23
   1   2 -17 4023.33 347.840  35
   1  -2 -17 3908.13 312.281  23
  -1   2  17 4237.06 365.180  56
   1  -2 -17 4111.24 350.917  16
   1   2 -17 4064.90 318.162  23
  -1  -2  17 4726.88 378.393  56
   1   2 -16 1701.81 229.854  35
  -1  -2  16 2093.56 248.435  56
   1  -2 -16 1663.94 206.190  23
   1  -2 -16 1909.28 230.904  16
  -1   2  16 1666.77 235.528  56
   1   2 -16 1823.26 206.977  23
   1   2 -15 1984.16 447.085   4
   1   2 -15 2755.06 577.777   1
  -1   2  14 123.931 186.491   6
   1  -2 -14-113.527 250.087   1
   1   2 -14-109.064 165.762   1
   1  -2 -14 184.758 178.035   4
   1  -2 -13 589.068 286.209   4
  -1   2  13 679.861 280.687   6
   1   2 -13 403.248 242.867   1
   1  -2 -13 397.516 225.206   1
   1  -2 -12 1518.80 376.102   1
   1  -2 -12 1500.66 335.647   4
  -1   2  12 1472.83 344.229   6
   1   2 -12 917.363 320.128   1
   1  -2 -11 12813.6 918.290   4
   1   2 -11 13548.4 991.762   1
   1  -2 -11 11807.0 963.914   1
  -1  -2  11 12699.9 825.237   6
  -1   2  11 14778.7 988.668   6
   1  -2 -10 216.720 207.619   1
   1   2 -10-50.9483 197.115   1
   1  -2 -10 11.7984 142.597   4
  -1   2  10 213.933 177.493   6
  -1  -2  10 492.130 187.343   6
   1  -2  -9 41.0085 154.914   1
   1   2  -9 497.981 235.154   1
   1  -2  -9 440.289 183.000   4
  -1   2   9 220.057 148.634   6
  -1  -2   9 274.346 152.719   6
   1  -2  -8 33095.4 1385.39   1
  -1  -2   8 34659.9 1217.30   6
   1   2  -8 33583.7 1379.87   1
   1  -2  -8 33453.5 1328.56   4
  -1   2   8 36094.7 1378.42   6
  -1   2   7 3382.62 378.294   6
   1  -2  -7 3230.26 358.985   4
  -1  -2   7 3762.30 321.066   6
   1  -2  -7 3013.39 355.233   1
   1   2  -7 3282.31 368.313   1
  -1   2   6 12578.8 677.408   6
  -1  -2   6 14777.0 607.493   6
   1  -2  -6 13136.2 681.948   4
  -1  -2   5 670.144 108.195   6
  -1  -2   5 635.347 75.0298   7
   1  -2  -5 699.285 172.522   4
  -1   2   5 750.743 163.851   6
  -1  -2   4 44233.0 1001.26   7
   1  -2  -4 42891.4 1233.12   4
  -1   2   4 41470.8 1238.34   6
   1  -2  -3 9840.19 446.551   4
   1   2  -3 10082.3 394.563   3
  -1   2   3 10019.6 459.849   6
  -1  -2   2 35252.3 824.305   2
   1   2  -2 36081.6 882.033   3
  -1   2   1 55198.8 1236.49   3
  -1  -2   1 57223.9 1239.98   2
   1   2  -1 56362.3 1253.10   3
   1   2   0 18399.9 495.751   6
  -1   2   0 18046.8 519.455   3
  -1   2  -1 177699. 3569.97   5
   1   2   1 179166. 3621.24   6
  -1  -2  -1 186125. 3498.70   4
  -1   2  -2 2282.35 167.483   5
  -1  -2  -2 2542.78 152.773   4
  -1   2  -2 2453.37 104.654   2
   1   2   2 2321.34 145.299   8
  -1  -2  -3 53846.1 1255.32   4
  -1   2  -3 52661.1 1352.89   1
   1   2   3 51292.7 1280.11   8
  -1  -2  -3 52839.9 1371.90   1
  -1  -2  -4 5490.79 373.408   1
  -1  -2  -4 5373.39 309.345   4
  -1   2  -4 5328.39 312.623   9
  -1   2  -4 5869.69 373.559   1
  -1   2  -5 338145. 6905.92   1
  -1  -2  -5 334270. 6750.97   4
  -1  -2  -5 340088. 6941.43   1
  -1   2  -5 329944. 6716.74   9
  -1   2  -6 385.251 133.144   1
  -1  -2  -6 205.759 111.038   4
  -1  -2  -6 232.538 112.018   1
  -1   2  -6 112.334 77.4173   9
   1  -2   6 462.235 173.225   8
   1   2   6 290.643 132.070   6
  -1  -2  -7 15324.8 832.683   1
  -1   2  -7 15095.5 675.927   9
  -1  -2  -7 15267.1 734.410   4
   1  -2   7 16080.2 904.728   8
  -1   2  -7 15470.1 819.496   1
   1   2   7 16663.7 889.064   6
  -1  -2  -7 14422.6 436.833   7
  -1  -2  -8 45906.3 1692.29   1
   1   2   8 46565.8 1739.22   6
  -1   2  -8 45926.3 1421.26   9
  -1  -2  -8 46597.3 1547.71   4
  -1   2  -8 44802.8 1658.71   1
   1  -2   8 46434.8 1786.54   8
  -1  -2  -9 14361.8 822.377   4
  -1   2  -9 16236.6 961.628   1
   1   2   9 15761.2 977.660   6
  -1  -2  -9 14229.2 921.521   1
   1  -2   9 15362.6 915.765   6
  -1   2 -10 25353.4 1303.13   1
  -1  -2 -10 21427.6 1104.57   4
   1   2  10 22982.1 1279.90   6
   1  -2  10 25753.9 1260.23   6
  -1  -2 -10 22475.1 1260.99   1
   1   2  11 139.335 174.299   6
   1  -2  11 23.0575 151.310   6
  -1  -2 -11-113.063 175.909   1
  -1  -2 -11 12.5897 115.931   4
  -1   2 -11-17.2659 143.988   1
   1  -2  12 238.591 176.149   6
  -1   2 -12 419.636 235.266   1
   1   2  12 439.619 203.539   6
  -1  -2 -12 524.952 285.665   1
   1   2  13 1160.55 318.223   6
  -1   2 -13 1300.90 368.651   1
  -1   2 -14 1199.09 364.765   1
   1   2  14 1131.30 382.967   6
  -1  -2 -15 16013.2 683.401  16
  -1  -2 -15 14180.3 629.852  23
   1   2  15 14838.4 1274.42   6
   1   2  15 15558.9 683.288  56
  -1  -2 -15 16084.9 686.814  35
  -1   2 -15 13470.8 1224.22   1
  -1   2 -15 15190.0 641.321  23
  -1   2 -15 14218.9 651.714  35
   1   2  16-7.11095 117.348  56
  -1   2 -16 240.044 102.959  23
  -1   2 -16 187.369 111.207  35
  -1  -2 -16 32.5710 94.5295  59
  -1  -2 -16 61.2334 120.184  16
  -1  -2 -16 88.0599 102.168  17
   1  -2  16 13.0506 96.3995  56
  -1  -2 -16 54.9437 92.2872  23
  -1   2 -17 4168.04 359.043  35
  -1   2 -17 4408.20 343.183  23
  -1  -2 -17 4185.83 320.110  17
   1   2  17 4807.97 381.456  56
  -1  -2 -17 3800.36 340.203  16
  -1  -2 -17 4290.34 334.315  23
   1  -2  17 4660.92 379.839  56
  -1   2 -18 878.920 178.734  35
  -1  -2 -18 822.296 231.125  14
  -1  -2 -18 752.371 187.445  16
   1  -2  18 1451.77 226.115  56
   1   2  18 469.903 144.698  56
  -1   2 -18 699.451 154.788  23
  -1   2 -18 861.711 183.135  16
  -1  -2 -18 1261.34 199.644  23
  -1  -2 -19 934.464 189.489  16
  -1  -2 -19 810.147 164.832  23
   1   2  19 692.491 165.314  56
  -1   2 -19 625.710 141.701  23
  -1  -2 -19 924.021 181.396  14
   1  -2  19 462.511 163.538  56
  -1   2 -19 993.778 185.555  16
  -1  -2 -20 1986.47 219.898  23
   1   2  20 2302.24 255.587  56
  -1  -2 -20 2579.19 255.074  14
  -1   2 -20 2560.17 265.059  16
   1  -2  20 2115.12 256.668  56
  -1  -2 -20 2599.33 268.915  16
  -1   2 -20 2165.03 237.177  23
  -1  -2 -21 68.4244 96.7304  16
  -1   2 -21 151.420 100.950  16
  -1   2 -21 16.9086 86.6904  23
  -1   2 -21-42.8273 93.3731  14
  -1  -2 -21 20.9931 85.8548  23
   1  -2  21-18.7685 108.067  56
  -1  -2 -21 37.3357 81.3887  14
   1   2  21 216.903 115.520  56
  -1  -2 -22 455.979 115.107  23
  -1   2 -22 386.694 110.799  14
  -1   2 -22 445.266 114.957  23
   1   2  22 352.321 120.107  56
  -1  -2 -22 425.948 105.335  14
  -1   2 -22 446.930 111.718  16
   1  -2  22 498.168 127.159  56
   1   2  23 151.446 78.9416  56
  -1   2 -23 55.0550 57.9307  23
   1  -2  23 115.917 75.2922  56
  -1  -2 -23 96.8126 61.3543  14
   1  -2  23 102.019 71.8895  21
  -1   2 -23 79.0184 66.8713  16
   1   2  23 368.473 100.834  21
  -1   2 -23 264.595 85.1706  14
   1  -2  24 315.957 69.5011  21
   1   2  24 325.687 77.0127  20
   1  -2  24 429.403 79.5315  56
  -1   3  24 0.99155 72.9087  56
  -1   3  24 135.880 63.9117  20
  -1  -3  24-3.31967 67.2501  21
  -1   3  24 40.3837 54.8251  21
   1   3 -24 144.641 75.5699  16
   1   3 -24 225.749 73.5635  14
   1  -3 -24 106.164 64.2432  14
  -1  -3  24 124.645 76.2990  56
  -1   3  23 99.3606 85.9077  20
   1   3 -23-12.7691 60.2914  23
  -1   3  23 200.721 101.159  56
  -1  -3  23 101.729 92.4217  56
  -1   3  23 25.6388 76.1544  21
   1  -3 -23 121.392 88.8936  14
   1   3 -23 231.669 101.327  16
  -1  -3  23 65.0238 86.2758  21
   1   3 -23-34.2878 72.0653  14
   1  -3 -22 1204.89 146.393  23
  -1  -3  22 1496.45 193.316  21
   1   3 -22 1388.30 165.722  23
  -1   3  22 1610.62 197.014  56
   1  -3 -22 1495.68 194.619  14
   1   3 -22 1257.33 184.004  16
   1   3 -22 1523.86 184.941  14
  -1  -3  22 1523.90 191.219  56
  -1   3  22 1236.55 172.429  21
   1  -3 -21 513.226 141.104  16
  -1   3  21 559.803 146.369  56
   1  -3 -21 468.079 125.314  23
   1  -3 -21 370.283 126.799  14
   1   3 -21 505.026 145.074  16
   1   3 -21 420.362 115.296  23
  -1  -3  21 591.782 151.149  56
  -1   3  20 140.581 124.744  56
   1  -3 -20 296.763 146.279  14
   1   3 -20 349.940 113.699  23
   1  -3 -20 179.625 101.844  16
   1  -3 -20 428.212 130.814  23
   1   3 -20 396.388 132.253  16
  -1  -3  20 338.610 138.074  56
   1  -3 -19 2564.71 254.567  23
   1  -3 -19 2564.45 293.550  14
  -1  -3  19 2713.52 287.664  56
   1   3 -19 2619.27 253.916  23
   1  -3 -19 2340.16 267.594  16
  -1   3  19 2482.17 284.492  56
   1   3 -19 2603.07 283.000  16
  -1  -3  18 257.979 139.593  56
   1  -3 -18 95.5947 98.6499  16
   1  -3 -18 76.4756 112.604  14
  -1   3  18 82.1183 113.924  56
   1   3 -18 117.941 113.884  35
   1   3 -18 51.6261 100.254  23
   1  -3 -18 90.5776 95.0326  23
   1  -3 -17 1157.88 186.675  23
  -1   3  17 1039.80 198.170  56
   1   3 -17 1165.97 192.902  35
   1  -3 -17 1112.11 200.037  16
  -1  -3  17 1281.64 209.719  56
   1   3 -17 1227.17 181.442  23
   1  -3 -16 1169.99 191.854  16
   1   3 -16 1020.44 168.439  23
  -1  -3  16 1408.30 215.011  56
   1   3 -16 942.587 175.481  35
   1  -3 -16 1027.66 171.075  23
  -1   3  16 1110.60 196.391  56
   1   3 -15 109.176 242.516   1
  -1   3  14-153.474 170.580   6
   1  -3 -14-111.371 189.670   4
   1   3 -14 126.588 226.468   1
   1  -3 -13 2626.28 461.086   4
  -1   3  13 2843.26 473.353   6
   1   3 -13 2927.58 504.896   1
   1  -3 -12 49.7969 173.696   4
   1  -3 -12 161.322 188.269   1
  -1   3  12 248.377 223.744   6
   1   3 -12-50.3801 176.261   1
   1  -3 -11 1032.26 294.847   4
   1   3 -11 1038.60 302.039   1
   1  -3 -11 1521.49 374.099   1
  -1   3  11 988.851 289.535   6
   1  -3 -10 5240.18 550.397   4
  -1  -3  10 5366.90 471.606   6
   1  -3 -10 5311.10 591.805   1
   1   3 -10 5316.36 587.261   1
  -1   3  10 5105.94 563.797   6
   1  -3  -9 35465.7 1533.14   1
  -1   3   9 33997.6 1461.15   6
  -1  -3   9 34240.1 1253.01   6
   1  -3  -9 32766.6 1405.15   4
   1   3  -9 34135.1 1485.21   1
  -1  -3   8 409.948 137.288   6
  -1   3   8 722.850 216.054   6
   1  -3  -8 413.506 183.096   4
   1   3  -8 284.126 173.027   1
   1  -3  -8 384.667 186.252   1
   1  -3  -7 715.300 209.554   1
  -1  -3   7 570.100 134.758   6
   1   3  -7 467.883 184.898   1
   1  -3  -7 433.772 144.405   4
  -1   3   7 406.807 158.359   6
   1   3  -6 13094.6 700.015   1
  -1  -3   6 11004.0 373.020   7
  -1  -3   6 11321.0 519.568   6
  -1   3   6 12308.9 686.076   6
   1  -3  -6 11536.8 639.233   4
   1  -3  -6 11577.8 671.151   1
  -1  -3   5 324.403 61.6846   2
  -1   3   5 472.622 151.628   6
   1   3  -5 290.306 49.9463   9
   1   3  -5 283.427 94.2447   3
   1  -3  -5 485.544 142.906   4
  -1  -3   4 26389.3 658.967   2
   1   3  -4 25880.3 837.290   3
   1  -3  -4 25234.0 888.345   4
   1  -3  -3 41796.3 1191.68   4
   1   3  -3 44726.1 1146.46   3
  -1  -3   3 44448.0 1238.59   8
   1   3  -3 43978.0 920.687   5
  -1  -3   3 40499.1 967.335   2
   1   3  -2 135691. 2887.06   3
  -1  -3   2 140215. 2934.82   8
  -1  -3   2 137175. 2775.89   2
  -1   3   1 11074.4 422.481   3
   1   3  -1 11907.4 442.651   3
   1   3  -1 11395.8 345.784   6
  -1  -3   1 11582.8 391.644   8
   1   3   0 26208.7 711.133   6
  -1  -3   0 27017.2 591.212   8
  -1   3   0 25313.3 747.032   3
   1  -3   1 8902.45 400.562   8
  -1  -3  -1 8601.68 339.346   4
   1   3   1 9101.96 397.566   6
   1   3   2 40980.5 1184.09   6
  -1   3  -2 41975.1 1078.52   5
  -1  -3  -3 1341.44 151.396   4
  -1   3  -3 1472.54 153.309   5
  -1   3  -4 12816.6 592.127   1
  -1  -3  -4 12628.1 522.211   4
  -1   3  -5 83895.5 2009.82   9
  -1  -3  -5 85641.9 2056.50   4
  -1   3  -5 81514.0 2167.00   1
   1   3   6 14243.8 791.963   6
  -1  -3  -6 14421.2 765.640   1
  -1   3  -6 13631.3 601.803   9
  -1   3  -6 13854.5 743.729   1
  -1  -3  -6 14424.1 664.617   4
   1  -3   6 14348.3 816.137   8
  -1   3  -7 187.476 142.720   1
  -1  -3  -7 247.149 97.8701   4
   1   3   7 195.784 164.803   6
  -1  -3  -7 490.667 201.464   1
  -1   3  -7 236.986 109.963   9
   1  -3   7 340.027 215.355   8
   1   3   8 6460.47 612.865   6
  -1   3  -8 5747.26 419.842   9
   1  -3   8 7036.66 651.709   8
  -1  -3  -8 6414.39 581.742   1
  -1  -3  -8 6620.21 510.537   4
  -1   3  -8 6758.21 574.761   1
  -1  -3  -9 113640. 3104.60   4
  -1  -3  -9 116754. 3376.07   1
   1  -3   9 123170. 3587.31   8
   1  -3   9 123988. 3269.97   6
  -1   3  -9 116081. 3346.34   1
   1   3   9 127030. 3534.64   6
  -1  -3 -10 3495.66 425.313   4
  -1   3 -10 2828.45 459.403   1
   1   3  10 3871.53 527.650   6
   1  -3  10 3199.65 431.965   6
   1   3  11 5943.39 677.041   6
  -1  -3 -11 5011.54 531.890   4
  -1   3 -11 5649.24 647.731   1
   1  -3  11 6339.74 634.663   6
   1  -3  12 10958.4 877.009   6
   1   3  12 12595.7 1040.68   6
  -1   3 -12 10705.6 943.468   1
  -1   3 -13 6171.79 752.321   1
   1   3  13 6496.21 807.680   6
   1   3  14 21228.6 1527.72   6
  -1   3 -14 22639.4 1544.45   1
  -1  -3 -15 3245.83 272.493  59
   1   3  15 3130.87 294.125  56
  -1  -3 -15 2373.92 227.147  40
  -1   3 -15 2905.53 281.106  35
  -1  -3 -15 2636.86 250.010  17
  -1  -3 -15 2784.62 262.752  23
   1   3  15 1932.86 521.914   6
  -1  -3 -15 2889.78 278.858  16
  -1   3 -15 2898.18 265.286  23
  -1   3 -15 2462.35 530.849   1
   1   3  16 3914.29 341.920  56
  -1  -3 -16 5041.48 330.338  40
  -1  -3 -16 4296.79 350.411  16
  -1   3 -16 4150.95 347.251  35
  -1   3 -16 4446.30 337.337  23
  -1  -3 -16 4890.32 341.321  17
   1  -3  16 4367.84 360.966  56
  -1  -3 -16 3887.64 319.474  23
  -1  -3 -16 4833.82 338.996  59
  -1  -3 -17-38.6537 117.458  14
  -1   3 -17-14.1637 96.7019  23
   1   3  17 110.004 132.766  56
  -1  -3 -17-61.5910 113.397  16
  -1  -3 -17 268.614 126.225  23
  -1   3 -17-9.55709 108.902  35
   1  -3  17 158.465 120.856  56
  -1   3 -18 177.227 109.110  16
   1  -3  18 265.273 145.999  56
  -1  -3 -18 179.622 117.106  23
  -1  -3 -18 408.135 132.315  14
   1   3  18 98.5746 107.837  56
  -1   3 -18 291.930 111.743  23
  -1   3 -18 444.472 152.513  35
  -1   3 -18 238.753 99.5002  38
  -1  -3 -18 268.811 135.766  16
  -1   3 -19 162.991 115.148  16
  -1   3 -19 218.597 115.412  23
   1   3  19-68.8676 126.594  56
  -1  -3 -19 59.0443 92.4842  23
  -1  -3 -19 65.4853 99.5813  14
   1  -3  19 237.985 131.922  56
  -1  -3 -19 31.9540 118.688  16
  -1   3 -20 3753.54 311.695  16
  -1   3 -20 3292.52 285.320  23
  -1  -3 -20 2956.52 266.791  23
   1  -3  20 3596.12 320.458  56
  -1  -3 -20 3093.01 279.569  14
  -1  -3 -20 3508.69 311.846  16
   1   3  20 3223.59 303.637  56
   1   3  21 1418.52 191.634  56
  -1  -3 -21 1606.12 193.496  14
  -1  -3 -21 1427.21 181.204  23
  -1   3 -21 1530.21 185.736  23
  -1   3 -21 1390.21 194.711  16
  -1   3 -21 1482.38 186.771  14
   1  -3  21 1422.05 201.549  56
  -1  -3 -21 1457.61 196.208  16
  -1  -3 -22 4550.74 280.461  23
   1   3  22 4867.34 316.830  56
   1  -3  22 5315.10 336.752  56
  -1  -3 -22 4620.51 290.348  14
  -1   3 -22 4999.99 296.505  23
  -1   3 -22 4938.96 298.857  14
  -1   3 -22 4787.91 304.137  16
  -1   3 -23 6723.64 307.513  14
   1  -3  23 6404.28 325.764  21
  -1   3 -23 6647.76 306.371  23
  -1  -3 -23 6624.41 304.348  14
   1   3  23 7012.96 338.461  56
   1  -3  23 7613.45 355.862  56
  -1   3 -23 7258.01 335.007  16
   1   3  23 6274.66 309.885  21
   1  -3  24 632.393 93.5048  56
   1  -3  24 652.963 93.2652  21
   1   3  24 815.595 102.469  20
  -1   4  24 1137.94 110.437  21
  -1   4  24 1445.23 142.356  56
  -1  -4  24 1505.76 141.389  21
  -1   4  24 1360.40 133.612  20
   1  -4 -24 1381.49 131.551  14
   1   4 -24 1582.61 138.750  14
   1   4 -24 1684.62 147.260  16
  -1  -4  24 1249.51 134.680  56
   1   4 -23 4395.53 246.252  23
  -1   4  23 4857.58 301.256  56
   1  -4 -23 5450.31 306.334  14
  -1  -4  23 5295.18 315.200  56
   1   4 -23 5290.55 300.971  14
  -1   4  23 4405.67 266.149  21
  -1   4  23 5399.39 309.018  20
  -1  -4  23 5044.34 302.152  21
   1   4 -23 4793.65 292.407  16
  -1   4  22-54.1294 87.3034  21
  -1  -4  22 28.1462 95.9030  56
   1   4 -22-84.1471 75.8291  23
  -1  -4  22 159.477 102.319  21
   1  -4 -22 89.5490 95.5082  14
   1   4 -22 28.6228 88.4234  16
  -1   4  22 175.496 105.337  56
   1  -4 -21 8964.71 479.220  16
   1  -4 -21 8704.03 481.011  14
  -1   4  21 8527.92 484.912  56
  -1  -4  21 9408.88 497.789  56
   1  -4 -21 8797.02 429.988  23
   1   4 -21 8847.83 478.609  16
   1   4 -21 8513.81 434.344  23
  -1   4  20 226.585 128.523  56
  -1  -4  20-6.92276 121.189  56
   1   4 -20 140.537 112.497  16
   1  -4 -20 17.4663 107.984  14
   1  -4 -20 290.923 119.150  23
   1  -4 -20 295.862 152.205  16
   1   4 -20 5.81551 91.8435  23
   1   4 -19 6943.35 414.594  23
   1  -4 -19 7399.69 482.096  14
   1  -4 -19 6571.00 407.307  23
   1  -4 -19 6511.42 442.009  16
  -1  -4  19 7172.25 466.858  56
  -1   4  19 6555.21 457.955  56
  -1  -4  18 1990.94 263.419  56
   1   4 -18 1435.89 193.864  23
   1   4 -18 1690.02 235.387  35
   1  -4 -18 1316.94 214.494  14
  -1   4  18 1642.92 255.921  56
   1  -4 -18 1285.48 190.293  23
   1  -4 -18 1133.57 201.537  16
   1   4 -17 2556.75 253.759  23
   1   4 -17 3034.92 307.053  35
  -1  -4  17 2567.29 289.133  56
   1  -4 -17 2493.54 258.436  23
  -1   4  17 2163.95 262.175  56
   1  -4 -17 2545.77 280.155  14
   1  -4 -17 2204.80 265.328  16
   1   4 -16 5921.31 380.862  23
   1  -4 -16 5833.10 403.989  16
   1  -4 -16 5716.71 377.790  23
   1   4 -16 6557.51 426.349  35
  -1   4  16 6465.05 434.110  56
   1   4 -15 1075.34 183.431  35
  -1   4  15 765.520 302.985   6
   1  -4 -15 526.953 136.726  16
  -1   4  15 738.962 163.146  56
   1   4 -15 841.226 300.000   1
  -1   4  14 861.594 347.139   6
   1   4 -14 1027.28 342.160   1
   1  -4 -13 3471.23 539.721   4
   1   4 -13 3402.02 559.753   1
  -1   4  13 3583.47 564.683   6
  -1   4  12 4895.40 628.661   6
   1   4 -12 3982.38 587.880   1
   1  -4 -12 3789.77 520.824   4
  -1   4  11 20236.1 1241.21   6
   1  -4 -11 19039.7 1151.56   4
   1   4 -11 21022.3 1267.57   1
  -1   4  10 1279.22 323.422   6
   1   4 -10 1413.11 327.565   1
   1  -4 -10 1081.72 284.744   4
   1   4  -9 21151.9 1148.98   1
  -1   4   9 19330.2 1097.96   6
   1  -4  -9 19547.5 1057.95   4
  -1  -4   9 21254.8 908.049   6
  -1  -4   8 1931.61 244.082   6
  -1   4   8 1767.89 323.737   6
   1  -4  -8 1640.51 293.567   4
   1   4  -8 1520.34 311.992   1
  -1  -4   7 89708.6 1938.68   7
  -1  -4   7 91301.1 2223.30   6
   1   4  -7 95092.8 2605.70   1
  -1   4   7 95829.8 2628.69   6
   1  -4  -7 88902.8 2489.35   4
  -1  -4   6 27060.5 661.420   2
   1   4  -6 27873.4 689.407   9
  -1   4   6 27788.2 1155.16   6
   1  -4  -6 27682.8 1083.95   4
   1   4  -6 28375.4 1127.64   1
  -1  -4   5 6837.56 506.796   8
   1   4  -5 6805.11 429.418   3
  -1  -4   5 6460.75 237.254   2
  -1   4   5 6924.57 500.941   6
   1  -4  -5 6417.58 450.289   4
  -1  -4   4 66096.9 1787.00   8
   1  -4  -4 66072.8 1734.08   4
   1   4  -4 66784.6 1669.65   3
   1   4  -4 64219.7 1348.94   5
   1   4  -3 5438.01 341.480   3
   1  -4  -3 4495.27 335.475   4
  -1  -4   3 4873.21 358.343   8
  -1   4   2 235063. 4871.60   3
  -1  -4   2 236296. 4860.74   8
   1   4  -2 245191. 4897.82   3
   1   4  -1 32850.1 948.156   3
  -1   4   1 31232.3 930.941   3
  -1  -4   1 31214.2 836.452   8
  -1  -4   0 141365. 2842.79   8
   1   4   0 146217. 3028.49   6
  -1   4   0 150983. 3120.04   3
   1   4   1 151142. 3318.37   6
   1  -4   1 159984. 3344.53   8
  -1  -4  -1 155974. 3263.56   4
   1   4   2 474.004 132.422   6
   1  -4   2 494.361 132.343   8
  -1  -4  -2 354.237 99.4485   4
  -1  -4  -3 253833. 5075.05   4
  -1   4  -3 244706. 5032.43   5
  -1  -4  -4 62427.4 1594.39   4
  -1   4  -4 61959.6 1712.63   1
  -1   4  -5 2432.37 276.091   1
  -1  -4  -5 2245.29 239.704   4
   1   4   5 2638.40 327.397   6
  -1   4  -6 17070.1 837.858   1
  -1  -4  -6 16398.4 739.161   4
   1   4   6 17641.5 913.307   6
   1  -4   6 16251.1 904.219   8
  -1   4  -6 17325.6 700.105   9
  -1  -4  -7 396.099 144.683   4
   1   4   7 741.306 254.566   6
  -1   4  -7 517.797 166.962   1
  -1   4  -7 625.416 142.416   9
   1  -4   7 855.049 290.996   8
  -1   4  -8 71.0800 149.766   1
  -1   4  -8 137.945 126.136   9
  -1  -4  -8 29.8217 111.405   4
   1  -4   8-178.694 232.440   8
   1   4   8 4.37674 152.473   6
   1  -4   9 4274.73 569.640   8
  -1  -4  -9 3346.76 393.999   4
  -1   4  -9 4241.69 502.445   1
   1   4   9 3383.40 480.119   6
  -1   4 -10 8154.11 743.145   1
   1   4  10 7843.05 760.583   6
  -1  -4 -10 7372.14 613.858   4
   1  -4  10 9054.20 718.689   6
   1  -4  11 9659.76 776.247   6
   1   4  11 10770.8 943.002   6
  -1   4 -11 8336.08 796.736   1
   1   4  12-151.305 186.878   6
  -1   4 -12 381.304 214.419   1
  -1   4 -13 3758.83 590.374   1
   1   4  13 2919.14 552.705   6
  -1   4 -14 3963.61 650.395   1
   1   4  14 3304.41 612.100   6
  -1  -4 -15 734.796 144.855  17
  -1   4 -15 613.851 141.393  35
   1   4  15 257.707 233.438   6
  -1  -4 -15 696.419 150.808  23
  -1  -4 -15 647.245 140.361  59
   1   4  15 943.958 173.358  56
  -1   4 -15 463.479 254.596   1
  -1   4 -15 540.199 126.237  23
  -1  -4 -15 673.346 162.444  16
  -1  -4 -15 599.722 133.235  40
  -1  -4 -16-29.6783 108.037  14
  -1   4 -16 25.2764 95.4104  23
  -1  -4 -16-55.6872 94.5603  23
   1   4  16-169.924 129.679  56
  -1   4 -16 68.3151 104.966  35
  -1  -4 -16 80.4439 109.439  40
  -1  -4 -16 34.0166 94.8675  16
  -1  -4 -16 127.633 118.205  59
   1  -4  17 220.618 140.434  56
  -1   4 -17 293.649 137.134  35
  -1  -4 -17 266.824 142.167  16
  -1   4 -17 327.089 131.263  23
  -1  -4 -17 441.091 143.450  23
   1   4  17 180.568 124.490  56
  -1  -4 -17 579.717 163.292  14
  -1  -4 -18 3599.85 311.904  23
   1   4  18 3713.91 337.611  56
  -1   4 -18 3698.62 304.009  38
  -1   4 -18 4452.78 345.339  23
  -1  -4 -18 4185.45 352.705  14
  -1  -4 -18 3921.01 323.485  12
   1  -4  18 4427.71 365.544  56
  -1   4 -18 3750.96 338.375  35
  -1  -4 -18 4152.48 352.226  16
  -1   4 -19 183.571 130.219  35
  -1  -4 -19 127.958 114.378  16
  -1  -4 -19 235.765 126.178  14
   1  -4  19 67.0917 133.064  56
  -1   4 -19-82.8176 106.472  16
  -1  -4 -19 237.193 115.092  23
   1   4  19 294.569 135.890  56
  -1   4 -19 165.205 104.773  23
  -1   4 -19 21.6051 76.5274  38
   1   4  20 836.894 153.577  56
  -1  -4 -20 752.023 147.319  14
  -1   4 -20 676.476 157.523  16
  -1   4 -20 865.269 153.941  23
  -1  -4 -20 746.137 146.983  23
  -1  -4 -20 1125.20 186.326  16
   1  -4  20 683.594 164.648  56
   1  -4  21 634.553 153.552  56
   1   4  21 843.666 165.899  56
  -1  -4 -21 943.238 152.021  23
  -1   4 -21 950.166 168.780  16
  -1   4 -21 981.329 144.975  23
  -1  -4 -21 589.215 130.762  14
   1  -4  22 246.518 114.922  56
  -1   4 -22 86.1412 83.3943  16
  -1   4 -22 5.69829 68.8980  23
   1   4  22-69.1117 92.5641  56
  -1   4 -22 27.0434 71.0115  14
  -1  -4 -22 22.7627 70.8478  14
   1  -4  23 1220.94 148.573  56
   1   4  23 865.868 120.333  56
   1  -4  23 1104.71 137.619  21
  -1   4 -23 1258.51 128.400  23
  -1   4 -23 1181.94 124.858  14
   1   4  23 1141.19 127.756  21
  -1  -4 -23 895.478 111.957  14
   1   4  23 1309.30 149.319  20
  -1   4 -23 1199.28 138.686  16
  -1  -5  24 782.064 110.217  56
   1   5 -24 758.944 103.856  16
  -1   5  24 605.197 95.8624  56
   1   5 -24 624.919 95.0173  14
  -1  -5  24 625.823 94.5936  21
   1  -5 -24 555.300 87.0050  14
  -1   5  24 556.554 94.6622  20
  -1   5  23 1675.61 175.114  56
   1   5 -23 1863.80 179.098  14
   1  -5 -23 1723.06 172.246  14
  -1  -5  23 1676.19 176.277  56
  -1  -5  23 1723.69 173.119  21
   1   5 -23 2101.00 189.720  16
  -1   5  23 1516.48 150.247  21
   1  -5 -23 1725.97 162.942  13
   1   5 -23 1258.23 133.556  23
  -1   5  23 1494.33 165.864  20
   1   5 -22 1974.20 189.156  23
  -1  -5  22 2777.36 250.662  56
  -1   5  22 2544.35 238.201  20
  -1   5  22 2175.94 222.621  56
  -1  -5  22 2668.50 242.786  21
   1   5 -22 2781.00 239.342  16
  -1   5  22 2519.93 212.109  21
   1  -5 -22 2679.31 246.285  14
  -1  -5  21 457.991 134.813  21
  -1  -5  21 475.471 141.792  56
   1   5 -21 666.465 159.973  16
   1  -5 -21 816.014 153.550  14
  -1   5  21 300.701 129.790  56
   1   5 -21 407.436 111.353  23
  -1   5  20 429.906 147.416  56
   1  -5 -20 242.025 122.330  16
  -1  -5  20 286.986 134.999  56
   1   5 -20 275.875 111.369  23
   1  -5 -20 356.212 143.337  14
   1  -5 -20 555.150 135.596  23
   1   5 -20 460.080 144.754  16
   1  -5 -19 4787.42 365.409  16
  -1  -5  19 5129.46 400.107  56
  -1   5  19 5862.39 424.863  56
   1   5 -19 5366.34 393.758  35
   1  -5 -19 4659.67 339.885  23
   1   5 -19 5238.29 362.251  23
   1  -5 -19 4976.36 388.459  14
   1  -5 -18 343.698 114.742  23
   1   5 -18 522.416 156.347  35
   1   5 -18 593.024 141.218  23
  -1   5  18 593.148 178.977  56
   1  -5 -18 337.512 141.046  16
  -1  -5  18 520.057 144.113  56
   1  -5 -18 710.436 170.780  14
   1  -5 -17 1884.55 252.313  14
  -1   5  17 2135.37 265.630  56
  -1  -5  17 2006.11 261.239  56
   1  -5 -17 2201.92 245.702  23
   1   5 -17 1940.05 222.188  23
   1  -5 -17 1722.42 232.714  16
   1   5 -17 2130.92 254.776  35
  -1   5  16 1.07040 109.164  56
   1  -5 -16 104.621 93.8818  14
   1  -5 -16-51.5138 104.933  16
   1   5 -16 117.536 108.107  35
   1   5 -16 124.440 103.286  23
   1  -5 -16 7.04038 107.161  23
   1   5 -15 766.555 137.363  23
   1   5 -15 624.689 154.010  35
   1  -5 -15 628.079 142.497  14
  -1   5  15 717.247 165.577  56
   1   5 -15 329.925 206.786   1
   1  -5 -15 561.300 123.476  23
   1  -5 -15 588.743 145.075  16
  -1   5  15 825.201 305.672   6
   1   5 -14 2971.92 568.994   1
  -1   5  14 3036.46 559.512   6
   1   5 -13 12791.5 1098.70   1
  -1   5  13 11445.2 1045.50   6
   1  -5 -13 12133.0 998.298   4
   1   5 -12 23139.0 1427.25   1
  -1   5  12 22671.1 1410.37   6
   1  -5 -12 20615.9 1271.64   4
  -1   5  11 927.485 288.352   6
   1  -5 -11 1015.88 276.482   4
   1   5 -11 1240.38 319.258   1
  -1   5  10 7590.39 723.076   6
   1  -5 -10 7542.93 673.830   4
   1   5 -10 7242.90 703.765   1
   1   5  -9 4379.52 520.957   1
   1  -5  -9 3529.91 443.271   4
  -1   5   9 4340.88 532.274   6
   1  -5  -8 6247.30 559.700   4
  -1   5   8 7118.39 638.302   6
   1   5  -8 6432.44 588.224   1
  -1  -5   8 6916.31 449.458   6
   1   5  -7 14860.8 849.769   1
  -1  -5   7 12773.2 503.038   7
   1  -5  -7 14113.5 798.902   4
  -1   5   7 12582.5 810.667   6
   1   5  -6 41524.0 1434.68   1
  -1   5   6 35431.2 1391.22   6
   1   5  -6 37556.2 913.062   9
  -1  -5   6 40569.0 1489.33   8
   1  -5  -6 36254.0 1331.34   4
   1   5  -6 35912.4 1270.81   3
  -1   5   5 2435.40 318.702   6
  -1  -5   5 3112.31 349.799   8
   1  -5  -5 2694.17 312.213   4
   1   5  -5 3109.89 305.880   3
   1   5  -5 3011.08 327.567   1
   1   5  -4 191451. 3899.00   5
   1  -5  -4 193546. 4301.08   4
   1   5  -4 199161. 4258.37   3
  -1  -5   4 203604. 4394.93   8
   1  -5  -3 6743.57 433.778   4
  -1  -5   3 6971.90 435.828   8
  -1   5   3 5962.29 391.518   3
   1   5  -3 6291.61 403.019   3
  -1  -5   2 146805. 3226.76   8
  -1   5   2 147342. 3299.61   3
   1   5  -2 152847. 3309.03   3
  -1  -5   1 5013.28 277.228   8
  -1   5   1 4773.59 332.706   3
   1  -5   0 8380.39 414.800   8
   1   5   0 8504.45 408.215   6
  -1  -5   0 8261.78 305.365   8
   1   5   1 96922.5 2276.75   6
   1  -5   1 100576. 2284.68   8
  -1  -5  -1 94897.4 1885.67   8
  -1  -5  -1 97083.9 2234.71   4
   1   5   2 39284.4 1233.13   6
   1  -5   2 41384.7 1245.09   8
  -1  -5  -2 39138.8 1135.73   4
   1  -5   3 6480.34 461.289   8
  -1   5  -3 5584.86 341.742   5
  -1  -5  -3 5534.38 359.819   4
  -1   5  -4 6704.42 383.980   5
  -1  -5  -4 7006.47 421.975   4
   1  -5   4 7718.84 533.523   8
   1  -5   5 2490.82 329.530   8
   1   5   5 1904.92 304.034   6
  -1   5  -5 2427.55 308.719   3
  -1   5  -5 2055.74 267.303   1
  -1  -5  -5 1538.24 211.604   4
  -1  -5  -6 136648. 3288.79   4
   1  -5   6 139978. 3654.72   8
   1   5   6 141680. 3614.83   6
  -1   5  -6 143707. 3504.31   1
  -1   5  -7 6844.03 566.646   1
  -1   5  -7 7246.64 448.360   9
   1  -5   7 7480.54 680.391   8
  -1  -5  -7 7410.60 524.196   4
   1   5   7 7251.01 636.867   6
  -1   5  -8 269.866 116.199   9
   1  -5   8 587.427 259.187   8
  -1   5  -8 291.963 186.733   1
  -1  -5  -8 437.539 160.086   4
   1   5   8 162.801 180.921   6
   1  -5   9 854.208 330.369   8
   1   5   9 438.392 200.366   6
  -1  -5  -9 585.300 188.732   4
  -1   5  -9 874.673 282.849   1
   1  -5  10 45.7081 112.878   6
  -1  -5 -10-9.07211 136.848   4
   1   5  10 157.980 182.322   6
  -1   5 -10 341.297 186.758   1
  -1   5 -11 14002.7 1046.20   1
   1   5  11 15148.8 1143.85   6
  -1   5 -12 10132.3 928.728   1
   1   5  12 9949.46 977.182   6
  -1   5 -13 120.168 180.563   1
   1   5  13-110.052 186.764   6
   1   5  14 1163.60 423.247   6
  -1   5 -14 1401.06 426.365   1
  -1  -5 -15 1712.00 206.441  59
  -1   5 -15 1729.79 206.460  23
  -1  -5 -15 2031.11 224.317  40
  -1  -5 -15 1657.41 208.924  23
   1   5  15 1778.37 239.335  56
  -1  -5 -15 1946.05 242.727  14
  -1   5 -15 2168.34 248.154  35
  -1  -5 -15 1831.44 225.634  16
  -1  -5 -16 3630.45 299.914  40
  -1   5 -16 4360.76 360.626  35
   1   5  16 3640.19 325.462  56
  -1  -5 -16 4280.54 350.806  16
  -1  -5 -16 3881.75 337.705  14
  -1  -5 -16 3732.24 321.586  23
  -1   5 -16 4102.89 330.866  23
  -1  -5 -17-3.75521 98.9516  14
  -1   5 -17-51.6620 91.8607  23
  -1   5 -17-174.081 143.535  35
   1   5  17-17.3059 104.853  56
  -1  -5 -17-27.8295 95.5098  23
  -1  -5 -17 197.626 134.975  16
  -1   5 -18 2356.55 255.651  23
  -1   5 -18 1870.58 239.011  35
  -1  -5 -18 1827.26 236.677  16
   1   5  18 2077.33 254.371  56
  -1  -5 -18 1727.00 226.587  23
   1  -5  18 1597.09 245.302  56
  -1  -5 -18 2183.33 263.487  14
  -1  -5 -18 2072.67 243.115  12
  -1   5 -19 198.398 85.1161  38
   1  -5  19 256.975 167.733  56
  -1  -5 -19 223.536 98.2844  12
  -1   5 -19 244.549 125.704  23
   1   5  19-19.6348 107.923  56
  -1  -5 -19 212.959 114.683  16
  -1  -5 -19 292.730 136.088  14
  -1   5 -19 306.277 127.275  16
  -1  -5 -19 405.501 133.123  23
  -1   5 -19 504.435 163.979  35
   1  -5  20 483.214 138.579  56
   1   5  20 323.766 125.339  56
  -1   5 -20 337.523 123.787  16
  -1  -5 -20 519.830 127.282  14
  -1   5 -20 377.608 130.386  23
  -1  -5 -20 661.196 137.760  23
  -1   5 -20 256.050 94.8315  38
   1   5  21 736.030 136.969  56
  -1   5 -21 613.525 131.029  23
  -1   5 -21 992.598 160.160  16
  -1  -5 -21 557.222 121.273  23
  -1  -5 -21 814.306 149.126  14
   1  -5  21 952.743 163.380  56
   1   5  22 1054.12 149.708  56
   1  -5  22 1132.52 156.583  21
  -1   5 -22 1291.40 156.372  16
  -1  -5 -22 1181.15 151.351  14
  -1   5 -22 1184.98 146.301  14
  -1   5 -22 1186.85 149.400  23
   1   5  22 1010.04 134.236  21
   1  -5  22 1402.41 177.920  56
   1   5  23 1942.63 151.046  21
  -1   5 -23 1872.91 155.301  23
  -1  -5 -23 1760.91 146.458  14
   1  -5  23 1979.89 178.873  56
  -1   5 -23 2151.96 162.642  14
  -1   5 -23 2225.49 177.732  16
   1  -5  23 1948.46 170.025  21
   1   5  23 1954.69 167.450  56
   1   5  23 2092.80 179.275  20
  -1   6  24 28.1738 55.5269  20
   1   6 -24 108.435 57.2401  16
  -1  -6  24 93.2004 59.7689  56
  -1  -6  24 130.009 59.4784  21
   1   6 -23 2329.74 170.557  23
   1  -6 -23 2325.40 179.028  13
   1   6 -23 2507.17 202.109  14
  -1   6  23 2437.01 201.392  20
   1  -6 -23 2398.70 196.381  14
  -1   6  23 1999.36 159.798  21
  -1  -6  23 2449.31 195.607  21
   1   6 -23 2887.35 225.704  16
  -1   6  23 2231.46 199.728  56
  -1  -6  23 2456.86 205.648  56
   1   6 -22 455.639 107.088  23
  -1  -6  22 491.049 119.806  21
  -1   6  22 552.188 125.314  56
   1  -6 -22 602.020 122.759  14
  -1   6  22 496.369 124.282  20
  -1   6  22 384.466 94.2525  21
  -1  -6  22 410.419 118.555  56
   1   6 -22 560.667 126.352  16
   1   6 -21 2102.95 229.887  16
   1  -6 -21 1576.47 208.132  14
  -1   6  21 1805.98 189.340  21
  -1  -6  21 2341.85 253.019  56
   1   6 -21 1779.67 194.966  23
  -1  -6  21 1982.52 223.594  21
  -1   6  21 1485.11 207.263  56
   1  -6 -20 5249.25 340.893  23
  -1   6  20 5811.78 404.376  56
   1  -6 -20 5638.84 394.210  14
  -1  -6  20 6576.44 433.076  56
   1   6 -20 5391.83 355.988  23
   1  -6 -19 522.745 158.535  14
   1   6 -19 387.458 118.976  23
   1   6 -19 369.722 130.188  35
  -1  -6  19 502.327 160.729  56
   1  -6 -19 482.841 165.932  16
   1  -6 -19 371.708 113.457  23
  -1   6  19 266.881 131.388  56
   1   6 -18 2345.80 248.878  23
  -1  -6  18 1664.52 245.895  56
   1  -6 -18 1671.51 210.118  23
   1   6 -18 2124.76 283.012  35
   1  -6 -18 2195.48 270.839  14
  -1   6  18 1916.79 254.536  56
   1  -6 -18 1899.65 244.427  16
  -1   6  17 219.721 113.882  56
   1  -6 -17 161.347 134.243  16
   1   6 -17 267.094 129.293  35
   1   6 -17 260.451 111.832  23
   1  -6 -17 262.230 118.749  23
   1  -6 -17 476.224 151.928  14
   1   6 -16 1373.18 187.852  23
  -1   6  16 1528.42 222.020  56
   1   6 -16 1540.83 220.459  35
   1  -6 -16 1219.20 203.152  16
   1  -6 -16 1691.78 239.359  14
   1  -6 -16 1183.00 183.818  23
   1   6 -15 422.516 120.839  23
   1  -6 -15 471.505 128.994  23
   1  -6 -15 102.944 124.104  12
   1   6 -15 156.737 94.3115  35
   1  -6 -15 363.059 128.264  16
   1  -6 -15 671.887 168.961  14
  -1  -6  15 265.613 108.290  22
  -1   6  15 454.373 135.579  56
  -1   6  15 744.858 331.590   6
  -1   6  14 1599.59 443.707   6
   1   6 -14 1569.86 449.890   1
   1  -6 -13 118.692 156.275   4
  -1   6  13 378.845 276.938   6
   1   6 -13 83.8098 255.079   1
  -1   6  12 2281.49 441.554   6
   1   6 -12 2110.66 462.363   1
   1  -6 -12 1606.09 364.812   4
   1   6 -11 14068.9 1066.10   1
   1  -6 -11 14474.0 1014.48   4
  -1   6  11 12905.9 1044.06   6
   1   6 -10 11488.3 895.768   1
   1  -6 -10 10454.4 822.919   4
  -1   6  10 10922.1 907.054   6
   1   6  -9 1124.35 302.272   1
   1  -6  -9 1225.71 280.919   4
  -1   6   9 1487.31 352.053   6
  -1   6   8 117053. 3359.98   6
   1   6  -8 121810. 3319.98   1
   1  -6  -8 112809. 3172.81   4
   1   6  -7 1235.62 261.171   1
   1  -6  -7 1389.81 273.439   4
  -1   6   7 1326.55 287.038   6
   1   6  -7 1286.20 259.674   3
   1   6  -6 4225.13 403.275   3
   1  -6  -6 3878.85 404.508   4
  -1   6   6 4202.14 462.011   6
  -1  -6   6 4235.72 459.609   8
   1   6  -6 4148.08 433.371   1
   1   6  -5 19027.0 858.623   3
   1  -6  -5 18528.9 877.634   4
  -1  -6   5 17539.6 910.536   8
  -1   6   5 20187.4 973.215   6
   1   6  -5 20190.9 614.650   5
  -1  -6   4 149825. 3532.07   8
   1  -6  -4 144721. 3504.28   4
   1   6  -4 153107. 3487.57   3
  -1   6   3 5471.82 403.168   3
   1  -6  -3 4350.71 378.027   4
  -1  -6   3 4394.31 360.954   8
   1   6  -3 4949.68 384.443   3
  -1   6   2 152102. 3478.78   3
  -1  -6   2 150322. 3371.94   8
   1   6  -2 159971. 3518.39   3
  -1  -6   1 38154.7 1049.97   8
   1   6   0 350403. 6922.39   6
   1  -6   0 360061. 6920.20   8
   1   6   1 1147.41 181.843   6
   1  -6   1 1709.68 215.058   8
  -1  -6  -1 1536.85 208.527   4
  -1  -6  -1 1168.83 91.3492   8
  -1  -6  -2 155512. 3420.18   4
  -1  -6  -2 149788. 2951.00   8
   1   6   2 158593. 3539.94   6
  -1   6  -3 25148.4 876.739   5
   1   6   3 26242.0 1044.46   6
   1  -6   3 26843.9 1044.77   8
  -1  -6  -3 26163.7 931.586   4
  -1   6  -4 1861.69 267.784   3
   1  -6   4 1593.33 260.403   8
  -1  -6  -4 1960.39 230.463   4
   1   6   4 2019.27 299.543   6
  -1   6  -4 2158.52 227.846   5
   1  -6   5 44397.6 1620.76   8
   1   6   5 45411.7 1620.37   6
  -1   6  -5 46964.7 1564.32   3
  -1  -6  -5 41855.9 1377.86   4
  -1   6  -5 46311.0 1529.73   1
  -1   6  -6 2635.37 336.650   1
   1  -6   6 3022.12 428.321   8
  -1  -6  -6 2412.67 291.504   4
   1   6   6 3013.43 416.163   6
  -1   6  -7 18998.6 992.709   1
  -1  -6  -7 16749.0 847.739   4
   1  -6   7 17912.9 1084.53   8
   1   6   7 17866.7 1055.49   6
  -1   6  -8 1102.93 275.856   1
   1  -6   8 1211.81 344.245   8
   1   6   8 1118.26 305.497   6
  -1  -6  -8 1158.12 242.982   4
  -1   6  -9 964.504 254.627   1
  -1  -6  -9 1055.14 253.635   4
   1   6   9 614.297 243.664   6
   1  -6   9 1025.09 343.339   8
  -1   6 -10 323.192 197.653   1
   1   6  10 268.378 243.768   6
  -1  -6 -10 277.102 164.928   4
  -1   6 -11 902.116 269.265   1
   1   6  11 929.141 363.269   6
  -1   6 -12 56306.5 2412.85   1
   1   6  12 57859.8 2581.34   6
   1   6  13 1878.81 458.456   6
  -1   6 -13 1477.82 419.193   1
  -1   6 -14 5499.51 357.745  23
  -1  -6 -14 5915.78 383.854  23
  -1  -6 -14 6188.06 407.540  14
  -1   6 -14 6116.42 399.256  35
  -1  -6 -14 5866.97 394.891  16
   1   6  14 4754.10 746.480   6
  -1   6 -14 5370.72 761.912   1
  -1   6 -15 1428.58 191.385  23
  -1  -6 -15 1601.91 215.107  59
  -1  -6 -15 1597.32 222.117  16
  -1  -6 -15 1428.85 197.932  40
   1   6  15 1542.67 221.247  56
  -1   6 -15 1428.07 197.690  35
  -1  -6 -15 1594.90 221.822  14
  -1  -6 -15 1295.60 190.464  23
  -1  -6 -16 663.106 163.957  14
   1   6  16 824.363 171.018  56
  -1  -6 -16 498.118 134.311  23
  -1   6 -16 633.444 153.828  23
  -1  -6 -16 828.679 175.386  16
  -1  -6 -16 610.453 138.991  42
  -1   6 -16 364.482 125.921  35
  -1  -6 -17 1658.73 232.363  12
   1   6  17 1318.86 205.386  56
  -1  -6 -17 1685.19 219.854  42
  -1   6 -17 1607.28 235.787  35
  -1  -6 -17 1716.26 239.558  16
  -1  -6 -17 1788.73 241.499  14
  -1  -6 -17 1706.64 226.775  23
  -1   6 -17 1753.91 223.844  23
  -1   6 -18 1098.62 184.441  23
  -1  -6 -18 1026.95 192.757  23
   1   6  18 1257.48 208.108  56
  -1  -6 -18 1044.49 172.655  12
  -1   6 -18 1151.66 198.052  35
   1  -6  18 1049.83 208.554  56
  -1  -6 -18 980.823 186.935  14
  -1  -6 -18 824.020 182.644  16
  -1  -6 -19 860.159 170.208  12
  -1   6 -19 1042.04 196.557  35
  -1  -6 -19 1273.66 187.634  23
  -1  -6 -19 833.783 164.609  14
   1  -6  19 832.868 189.229  56
  -1   6 -19 1308.47 201.984  23
   1   6  19 833.184 170.874  56
  -1   6 -19 969.207 164.193  38
  -1  -6 -20 1624.68 211.151  14
   1  -6  20 1759.86 226.476  56
  -1   6 -20 1413.04 179.719  38
  -1  -6 -20 1642.82 191.281  12
  -1   6 -20 1461.64 190.946  23
   1   6  20 1549.55 204.986  56
  -1   6 -20 1517.30 205.672  16
  -1  -6 -20 1637.72 203.991  23
   1   6  21 262.419 98.5353  56
  -1  -6 -21 144.333 91.1862  14
   1  -6  21 221.868 98.9165  56
  -1   6 -21 385.758 98.9953  38
  -1   6 -21 156.243 91.5544  23
  -1   6 -21 425.674 131.426  16
   1   6  22 1181.45 134.866  21
   1  -6  22 1244.90 165.711  56
   1  -6  22 1645.99 173.736  21
   1   6  22 1346.65 167.977  20
  -1   6 -22 1290.39 150.540  23
  -1   6 -22 1495.24 159.366  14
   1   6  22 1664.90 177.623  56
  -1  -6 -22 1575.42 163.603  14
  -1   6 -22 1476.10 170.082  16
   1   6  23 44.0018 67.2661  20
   1   6  23 49.9140 62.1822  56
  -1   6 -23-15.3161 50.1056  14
  -1   6 -23 1.96347 54.7417  16
   1  -6  23 1.73341 57.7233  21
  -1  -6 -23 34.9642 49.0121  14
  -1   6 -23 46.2159 60.8114  23
   1  -6  23 2.45646 70.1728  56
   1   7 -24 173.754 54.8388  16
  -1   7  23 1603.42 162.426  56
  -1  -7  23 1879.91 177.677  56
   1   7 -23 2029.15 154.258  23
   1   7 -23 2077.78 177.705  14
  -1   7  23 1962.75 178.883  20
  -1  -7  23 1445.02 149.433  21
   1  -7 -23 1759.21 151.712  13
   1  -7 -23 2157.70 178.729  14
   1   7 -23 2080.79 178.751  16
   1   7 -22 207.845 91.6928  16
  -1  -7  22 201.539 97.1086  21
  -1  -7  22 432.550 112.281  56
  -1   7  22 417.826 123.357  20
   1  -7 -22 299.573 92.8842  13
   1   7 -22 162.150 83.3966  23
   1  -7 -22 307.961 107.126  14
  -1   7  22 326.175 116.676  56
  -1   7  21 81.1330 110.190  20
  -1  -7  21-1.28143 109.725  56
  -1   7  21 8.99443 97.0180  56
  -1   7  21 159.323 89.2916  21
   1   7 -21 66.1172 84.0837  23
  -1  -7  21 280.531 124.469  21
   1   7 -21 144.665 107.782  16
   1  -7 -21 69.5456 103.060  14
   1  -7 -20 3836.85 325.603  14
  -1  -7  20 3345.30 310.340  56
  -1   7  20 3667.18 320.917  56
   1   7 -20 3582.33 283.523  23
   1  -7 -19 4705.27 329.239  42
   1   7 -19 4480.69 331.470  23
   1   7 -19 4802.12 365.235  35
  -1   7  19 4744.21 368.668  56
   1  -7 -19 4943.88 343.528  23
  -1  -7  19 5437.76 399.080  56
   1  -7 -19 4668.36 373.688  14
  -1   7  18 289.708 137.869  56
   1   7 -18 366.063 153.076  35
   1  -7 -18 310.437 140.286  16
  -1  -7  18 287.113 134.440  56
   1  -7 -18-10.7583 94.7399  23
   1   7 -18 240.448 114.901  23
   1  -7 -18 185.616 133.981  14
   1  -7 -17 43424.9 1346.12  14
   1  -7 -17 41224.6 1269.56  12
   1  -7 -17 42088.5 1314.10  16
   1  -7 -17 39754.8 1235.02  23
   1   7 -17 42883.9 1305.82  35
  -1   7  17 42645.4 1332.65  56
   1   7 -17 41812.1 1248.87  23
   1  -7 -16 181.916 118.009  12
  -1   7  16 203.227 124.509  56
   1   7 -16 157.959 120.523  35
   1  -7 -16 389.141 160.856  14
   1   7 -16 328.272 129.807  23
   1  -7 -16 22.6583 98.9579  23
   1  -7 -16 201.591 110.629  16
   1  -7 -15 11605.2 575.802  12
   1  -7 -15 10481.8 560.499  16
   1  -7 -15 11666.9 555.623  23
   1   7 -15 12707.1 563.693  23
   1   7 -15 11553.7 574.238  35
   1  -7 -15 12009.4 605.636  14
  -1  -7  15 12326.3 563.833  22
  -1   7  15 12102.5 604.450  56
   1   7 -14 508.772 325.366   1
  -1   7  14 310.270 320.369   6
  -1   7  13 1182.66 357.179   6
   1   7 -13 1046.89 365.177   1
  -1   7  12 52.3428 182.211   6
   1   7 -12-6.13999 146.819   1
   1  -7 -12-218.250 182.971   4
   1  -7 -11 8134.82 765.645   4
  -1   7  11 8462.58 851.574   6
   1   7 -11 9377.87 878.684   1
   1  -7 -10 6037.39 634.480   4
  -1   7  10 7577.95 778.161   6
   1   7 -10 7189.01 725.875   1
   1   7  -9 1115.73 308.109   1
  -1   7   9 1226.18 333.951   6
   1  -7  -9 988.159 260.095   4
  -1   7   8 503.583 254.303   6
   1   7  -8 357.649 212.217   1
   1  -7  -8 1107.92 265.400   4
  -1   7   7 321.463 216.895   6
   1   7  -7 175.572 150.999   3
  -1  -7   7 394.370 196.428   8
   1   7  -7 466.639 210.696   1
   1  -7  -7 208.863 147.610   4
   1  -7  -6 12297.5 765.136   4
  -1  -7   6 12204.0 793.442   8
   1   7  -6 12898.6 754.839   3
  -1   7   6 13470.8 864.487   6
   1   7  -6 13036.3 810.463   1
   1  -7  -5 6.92307 119.610   4
  -1   7   5 317.818 154.567   6
  -1  -7   5-11.9986 138.606   8
   1   7  -5 48.7935 55.7044   5
   1   7  -5 81.1771 128.803   3
   1   7  -4 6209.12 485.795   3
   1  -7  -4 6898.20 522.458   4
  -1   7   4 6734.15 506.183   3
  -1   7   4 6858.19 554.485   6
  -1  -7   4 6673.26 503.655   8
  -1   7   3 35554.2 1301.61   6
  -1  -7   3 33263.1 1173.21   8
   1   7  -3 35301.9 1231.61   3
  -1   7   3 32973.4 1213.40   3
   1  -7  -3 33623.1 1235.00   4
  -1   7   2 44741.5 1437.00   3
   1  -7  -2 45432.0 1470.05   4
   1   7  -2 44692.6 1438.77   3
  -1  -7   2 44154.4 1307.96   8
  -1  -7   1 10179.2 470.629   8
  -1   7   1 10497.0 597.065   3
   1  -7  -1 10454.1 500.931   8
  -1  -7   0 426.071 86.4660   8
   1   7   0 622.371 154.562   6
   1  -7   0 677.359 143.871   8
   1   7   1 8329.51 512.718   6
  -1  -7  -1 8201.52 302.633   8
   1  -7   1 9160.23 517.618   8
   1  -7   2 20103.5 847.788   8
  -1  -7  -2 20350.3 826.381   4
  -1  -7  -2 18223.9 456.991   8
   1   7   2 18167.1 859.322   3
   1   7   2 18968.8 858.374   6
   1   7   3 9555.02 619.222   6
   1  -7   3 8382.93 576.823   8
  -1  -7  -3 8967.89 537.554   4
  -1   7  -3 9605.83 607.522   3
   1  -7   4 10605.7 696.461   8
  -1  -7  -4 11202.4 620.807   4
   1   7   4 11502.7 724.774   6
  -1   7  -4 12010.5 583.673   5
  -1   7  -4 10908.1 680.995   3
  -1  -7  -5 8432.77 548.477   4
  -1   7  -5 7813.31 471.912   5
  -1   7  -5 8246.11 615.198   3
   1  -7   5 8155.45 655.027   8
   1   7   5 8612.50 670.885   6
  -1   7  -6 13404.8 830.938   3
   1  -7   6 13235.2 887.492   8
  -1  -7  -6 12291.1 703.100   4
   1   7   6 12816.0 875.310   6
  -1   7  -6 13358.9 809.389   1
  -1  -7  -7 4644.34 440.961   4
  -1   7  -7 4830.30 515.968   1
   1  -7   7 4869.22 584.991   8
   1   7   7 5021.94 570.691   6
   1  -7   8 1640.91 395.655   8
  -1   7  -8 1327.78 277.707   1
  -1  -7  -8 1553.53 278.801   4
   1   7   8 1142.92 312.748   6
  -1  -7  -9 14461.7 880.125   4
   1  -7   9 15959.0 1152.49   8
  -1   7  -9 15921.2 1034.09   1
   1   7   9 14488.1 1085.55   6
   1  -7  10 2746.39 531.208   8
   1   7  10 2575.06 499.201   6
  -1   7 -10 2137.13 399.331   1
   1   7  11 31281.7 1791.50   6
  -1   7 -11 30562.9 1661.16   1
   1   7  12 9138.76 969.764   6
  -1   7 -12 9035.66 915.871   1
  -1   7 -13 4994.94 728.802   1
   1   7  13 4155.46 703.683   6
  -1  -7 -14 5058.96 354.442  23
   1   7  14 6506.48 882.766   6
   1  -7  14 4727.86 336.693  22
  -1   7 -14 4652.29 335.960  23
  -1  -7 -14 5750.34 389.381  16
  -1  -7 -14 5552.42 387.704  14
  -1  -7 -14 5349.70 370.028  59
  -1   7 -14 5112.59 370.121  35
   1   7  14 5583.77 388.813  56
  -1   7 -14 5752.91 785.563   1
  -1  -7 -14 5419.87 363.601  40
  -1  -7 -15 1305.43 209.239  14
   1   7  15 1290.45 202.644  56
  -1  -7 -15 1188.27 187.275  40
  -1  -7 -15 1008.91 173.426  23
   1  -7  15 1254.92 181.524  22
  -1   7 -15 992.755 179.043  35
  -1  -7 -15 887.285 170.175  16
  -1   7 -15 1072.79 175.758  23
  -1  -7 -16 12694.3 630.677  14
  -1  -7 -16 12743.8 633.777  12
  -1  -7 -16 12589.0 633.663  16
  -1  -7 -16 12034.7 598.115  23
  -1   7 -16 13117.9 611.625  23
   1   7  16 13261.4 639.598  56
  -1   7 -16 13256.0 638.410  35
  -1  -7 -16 12586.5 596.577  42
  -1  -7 -17 19.8352 106.351  42
   1   7  17 231.508 137.099  56
  -1   7 -17 234.233 118.693  23
  -1  -7 -17 162.733 130.211  12
  -1  -7 -17 230.685 127.235  14
  -1   7 -17 385.962 137.959  35
  -1  -7 -17 118.744 104.493  23
  -1  -7 -17 81.5763 109.947  16
  -1   7 -18 3443.74 298.627  23
   1  -7  18 3609.51 340.171  56
  -1  -7 -18 3641.91 295.506  42
   1   7  18 3495.22 319.101  56
  -1  -7 -18 3498.95 306.894  12
  -1  -7 -18 4307.37 348.326  14
  -1   7 -18 3173.94 313.209  35
  -1  -7 -18 3877.70 322.126  23
  -1   7 -19-37.3134 104.786  23
  -1   7 -19 200.957 105.442  38
   1   7  19 136.397 107.023  56
   1  -7  19 277.993 132.016  56
  -1   7 -19 116.460 130.215  35
  -1  -7 -19 460.416 128.938  23
  -1  -7 -19 158.799 107.667  14
  -1  -7 -19 421.595 132.052  12
  -1  -7 -20 1702.96 205.424  14
  -1  -7 -20 1905.72 202.475  12
  -1   7 -20 1964.02 225.086  35
   1  -7  20 1693.77 224.631  56
  -1   7 -20 1847.12 200.736  38
   1   7  20 1342.57 192.233  56
  -1   7 -20 1650.78 203.786  16
  -1   7 -20 1846.77 211.042  23
   1  -7  21 320.300 96.5859  21
   1  -7  21 644.931 146.876  56
  -1   7 -21 267.402 84.1037  23
   1   7  21 646.065 155.255  20
   1   7  21 484.125 125.368  56
  -1   7 -21 443.762 97.8034  38
  -1   7 -21 587.044 126.124  16
  -1  -7 -21 673.238 128.760  14
   1  -7  22 753.622 134.561  56
  -1   7 -22 618.638 114.592  14
   1   7  22 915.976 133.502  56
   1  -7  22 606.113 112.007  21
  -1   7 -22 605.748 116.352  16
  -1   7 -22 548.968 100.349  23
  -1  -7 -22 576.493 102.113  14
   1   7  22 371.972 104.436  20
  -1   7 -23 48.2413 53.3946  23
   1  -7  23 10.1353 54.9562  21
  -1   7 -23-118.613 57.0359  16
   1  -7  23-12.1500 61.4312  56
   1   7  23 52.2253 55.7646  20
   1   8 -23 2197.56 177.987  14
  -1  -8  23 1613.97 146.607  21
   1   8 -23 2094.61 171.607  16
  -1  -8  23 2112.68 179.078  56
   1  -8 -23 1938.62 163.027  14
  -1   8  23 1922.46 171.682  20
   1   8 -23 1500.82 130.428  23
  -1  -8  22 309.090 109.855  21
  -1  -8  22 121.459 90.2742  56
  -1   8  22 65.7972 76.8025  56
   1   8 -22 187.575 84.0055  23
   1  -8 -22 261.792 87.9073  13
   1  -8 -22 292.865 109.624  14
   1   8 -22 68.7016 89.8412  16
  -1   8  22 151.553 78.1785  20
   1  -8 -21 2006.35 208.043  13
   1   8 -21 2380.60 231.560  16
  -1   8  21 2602.60 251.980  20
  -1   8  21 2005.98 219.762  56
   1  -8 -21 2223.02 229.441  14
  -1  -8  21 2161.36 233.607  56
  -1  -8  21 2049.40 211.785  21
   1   8 -21 2137.62 198.980  38
   1   8 -21 2131.15 203.213  23
   1   8 -20-77.1691 88.9345  23
  -1  -8  20-110.847 118.762  56
  -1  -8  20-176.066 95.3195  21
   1  -8 -20 7.25354 120.483  14
  -1   8  20-6.33713 114.543  20
   1  -8 -20-20.3607 78.2934  42
  -1   8  20-234.452 132.967  56
   1   8 -19 510.406 137.034  23
   1  -8 -19 473.439 143.737  14
   1  -8 -19 471.511 125.604  42
  -1   8  19 333.536 132.704  56
   1   8 -19 257.660 122.419  35
  -1  -8  19 357.741 142.220  56
   1   8 -18 337.617 125.241  35
  -1   8  18 150.417 127.439  56
   1  -8 -18 19.4555 104.227  12
  -1  -8  18 131.703 113.010  56
   1   8 -18 240.939 118.600  23
   1  -8 -18 107.157 107.888  14
   1  -8 -17 521.041 155.733  12
   1  -8 -17 528.729 168.067  14
   1   8 -17 609.074 162.919  35
  -1   8  17 577.146 177.877  56
   1  -8 -17 479.223 137.226  23
   1   8 -17 718.353 149.887  23
  -1  -8  16 14407.0 635.042  22
   1   8 -16 13302.9 610.425  23
   1   8 -16 14433.5 658.634  35
   1  -8 -16 14255.9 658.072  12
   1  -8 -16 13730.2 671.511  14
   1  -8 -16 14602.3 634.885  23
  -1   8  16 13591.7 669.091  56
   1  -8 -16 14739.9 678.971  16
   1   8 -15 14081.8 635.423  35
   1  -8 -15 13140.3 621.742  12
  -1  -8  15 12969.4 595.306  22
   1   8 -15 13723.5 598.742  23
  -1   8  15 12654.2 625.172  56
   1  -8 -15 12242.4 578.356  23
   1  -8 -15 13013.7 639.659  14
   1  -8 -15 13303.4 633.401  16
  -1   8  14 31626.1 1055.11  56
   1   8 -14 32367.7 1001.87  23
   1   8 -14 31128.1 995.929  53
  -1  -8  14 30459.2 1001.15  22
   1   8 -14 31652.0 1934.13   1
   1  -8 -14 31103.1 1037.53  16
   1   8 -14 32308.7 1033.68  35
   1  -8 -14 30273.9 1048.36  14
  -1   8  14 29722.3 1913.14   6
   1   8 -13 1478.83 404.911   1
  -1   8  13 1702.42 492.417   6
   1  -8 -12 1370.77 338.213   4
  -1   8  12 1090.63 356.591   6
   1   8 -12 1724.74 456.586   1
   1   8 -11 4993.43 667.145   1
   1  -8 -11 4315.95 572.023   4
  -1   8  11 3634.98 591.710   6
  -1   8  10 898.269 372.017   6
   1  -8 -10 326.601 230.833   4
   1   8 -10 818.353 282.422   1
   1   8  -9 4061.53 541.662   1
  -1   8   9 3490.01 525.260   6
   1  -8  -9 2763.28 416.113   4
   1   8  -8 18745.0 1120.89   1
   1  -8  -8 16241.5 1001.38   4
  -1   8   8 18724.5 1171.62   6
   1   8  -8 19634.6 1069.02   3
   1  -8  -7 4246.86 485.479   4
   1   8  -7 4990.96 541.082   1
  -1  -8   7 4498.65 549.977   8
   1   8  -7 4153.43 477.131   3
  -1   8   7 5834.82 618.835   6
  -1  -8   6 13201.3 873.217   8
   1   8  -6 12507.1 786.869   3
   1  -8  -6 13014.2 813.746   4
  -1   8   6 12679.1 790.879   3
  -1   8   6 12881.7 881.220   6
  -1  -8   5 56396.1 1890.06   8
  -1   8   5 56145.7 1959.51   6
   1   8  -5 56442.4 1467.91   5
  -1   8   5 53366.6 1805.38   3
   1  -8  -5 53640.5 1831.59   4
   1   8  -5 56764.1 1833.55   3
   1  -8  -4 1340.37 261.569   4
  -1   8   4 1771.97 310.231   6
   1   8  -4 2096.33 302.965   3
  -1   8   4 1338.74 244.408   3
  -1  -8   4 1757.10 281.521   8
  -1   8   3 29483.0 1176.39   3
   1  -8  -3 28549.3 1182.12   4
  -1   8   3 30145.1 1239.36   6
  -1  -8   3 29010.5 1107.44   8
   1   8  -3 31331.5 1205.53   3
  -1   8   2 84321.7 2338.99   3
   1  -8  -2 82854.0 2356.44   4
   1   8  -2 88106.9 2378.75   3
  -1  -8   2 84525.7 2161.65   8
   1   8  -1 72754.9 2079.94   3
   1  -8  -1 71265.2 2086.28   4
   1  -8  -1 71914.6 1826.45   8
  -1   8   1 71803.1 2062.41   3
  -1  -8   1 67865.2 1764.37   8
   1   8   0 81197.2 2236.73   3
  -1  -8   0 74276.4 1800.36   8
  -1   8   0 80002.4 2210.39   3
   1  -8   0 82478.3 2044.93   8
   1  -8   1 81377.5 2124.84   8
  -1   8  -1 80566.9 2235.32   3
   1   8   1 79863.8 2169.21   6
   1   8   1 80828.4 2256.83   3
  -1  -8  -1 76725.3 1707.52   8
   1   8   2 84008.7 2274.22   6
  -1  -8  -2 80382.1 2177.38   4
   1   8   2 81249.8 2298.20   3
   1  -8   2 86889.4 2244.37   8
  -1   8  -2 87045.6 2331.02   3
   1  -8   3 18335.7 901.876   8
   1   8   3 17316.2 912.321   3
   1   8   3 16756.3 896.985   6
  -1  -8  -3 17052.6 824.883   4
  -1   8  -3 17592.3 901.762   3
  -1   8  -4 9744.25 556.433   5
  -1   8  -4 9869.81 673.023   3
   1  -8   4 8619.80 655.381   8
  -1  -8  -4 9808.02 615.028   4
   1   8   4 9381.75 690.840   6
  -1   8  -5 8351.25 510.406   5
  -1   8  -5 8689.51 656.495   3
   1  -8   5 9363.08 726.013   8
  -1  -8  -5 7382.53 545.016   4
   1   8   5 8134.11 676.510   6
   1   8   6 12559.7 900.461   6
  -1   8  -6 13622.1 855.734   1
  -1  -8  -6 12397.1 743.031   4
   1  -8   6 12921.4 904.675   8
  -1   8  -6 11779.9 814.573   3
   1   8   7 26435.8 1392.84   6
  -1   8  -7 28501.0 1327.73   1
   1  -8   7 28579.2 1451.20   8
  -1  -8  -7 26377.0 1183.68   4
  -1   8  -8 265.004 185.016   1
   1   8   8 440.596 265.260   6
  -1  -8  -8 69.8427 132.839   4
   1  -8   8 200.407 226.075   8
   1  -8   9 3772.91 574.296   8
  -1   8  -9 4429.15 560.570   1
   1   8   9 3175.24 542.376   6
  -1  -8  -9 3343.25 417.748   4
   1  -8  10-116.814 213.952   8
  -1   8 -10 60.8215 157.533   1
   1   8  10-55.6531 233.729   6
  -1   8 -11 37.0551 163.659   1
   1   8  11 174.526 218.034   6
   1   8  12 8551.74 972.683   6
  -1   8 -12 10240.7 974.867   1
   1   8  13 3322.86 651.243   6
  -1   8 -13 2189.50 454.940   1
  -1   8 -14 8211.34 454.466  23
   1  -8  14 8604.65 463.734  22
  -1  -8 -14 9066.50 507.996  14
  -1  -8 -14 8954.33 498.479  16
   1   8  14 8220.88 479.158  56
  -1  -8 -14 8745.21 468.150  40
  -1   8 -14 8117.36 473.603  35
  -1   8 -14 8436.14 463.319  53
  -1  -8 -14 7954.18 456.859  23
  -1  -8 -14 8037.78 486.843  12
  -1  -8 -15 2024.73 251.583  16
  -1   8 -15 1892.41 241.338  35
  -1   8 -15 2563.84 260.691  23
  -1  -8 -15 2428.67 265.343  14
   1   8  15 1767.15 235.600  56
   1  -8  15 2031.44 231.459  22
  -1  -8 -15 2371.14 264.407  12
  -1  -8 -15 1953.81 235.946  23
  -1   8 -16 877.838 174.015  23
  -1  -8 -16 538.072 142.719  42
   1   8  16 614.665 155.125  56
  -1   8 -16 507.840 156.149  35
  -1  -8 -16 620.887 153.531  14
  -1  -8 -16 592.854 137.601  23
   1  -8  16 447.887 123.097  22
  -1  -8 -16 436.994 125.696  12
  -1  -8 -17 1247.95 209.581  42
  -1   8 -17 1064.26 190.775  23
  -1  -8 -17 894.655 183.459  14
  -1  -8 -17 844.878 167.600  23
  -1  -8 -17 1019.81 185.526  12
   1   8  17 850.716 174.546  56
  -1   8 -17 819.976 178.806  35
  -1  -8 -18 135.530 103.481  14
  -1  -8 -18 230.805 116.518  12
  -1  -8 -18 231.015 112.694  42
  -1  -8 -18 344.762 136.260  23
   1   8  18 106.681 104.442  56
  -1   8 -18 117.148 107.883  23
  -1   8 -18 176.655 119.428  35
  -1  -8 -19 37.5270 92.7375  42
  -1   8 -19 196.493 126.578  35
  -1  -8 -19 73.3045 97.8947  12
   1   8  19 150.369 114.878  56
  -1   8 -19-32.3854 94.1283  23
  -1  -8 -19 118.619 101.119  14
   1  -8  19 65.5624 109.955  56
   1   8  20 1145.24 172.232  56
  -1   8 -20 1137.05 172.401  16
  -1   8 -20 825.831 156.087  35
  -1  -8 -20 1037.30 162.228  14
   1  -8  20 845.876 163.404  56
  -1   8 -20 714.112 139.551  23
  -1  -8 -20 693.446 129.700  12
  -1   8 -20 698.642 135.978  38
   1   8  20 1084.35 187.277  20
  -1   8 -21 671.937 118.774  23
   1  -8  21 536.708 113.108  21
  -1   8 -21 565.248 116.244  16
  -1  -8 -21 490.519 115.200  14
   1  -8  21 491.661 127.718  56
   1   8  21 704.422 137.133  56
  -1   8 -21 613.832 114.980  38
   1   8  21 611.315 128.955  20
  -1  -8 -22 1516.85 148.096  14
   1  -8  22 1556.70 173.509  56
   1  -8  22 1658.20 161.452  21
  -1   8 -22 1537.57 149.070  14
  -1   8 -22 1591.26 156.124  23
  -1   8 -22 1745.26 168.403  16
   1   8  22 1323.45 162.794  20
   1  -8  23 378.438 87.1189  56
  -1   8 -23 267.438 67.1735  23
   1   8  23 242.719 70.2025  20
  -1   8 -23 262.596 68.4080  16
  -1   9  23-121.334 60.9172  20
  -1  -9  23 143.591 67.4107  21
   1   9 -23-22.6073 57.0222  16
   1   9 -23-37.9662 59.9036  14
   1  -9 -23-7.05539 51.7876  14
   1   9 -23-54.1498 52.4054  23
  -1  -9  23 78.8523 68.0732  56
  -1   9  22-88.0311 80.5600  20
   1  -9 -22 90.4218 79.8832  14
  -1  -9  22 5.08738 78.3946  56
   1   9 -22 56.9865 81.0466  16
   1   9 -22 32.5017 61.5388  23
   1  -9 -22-65.1342 64.0217  13
  -1  -9  22-2.70073 68.3933  21
  -1  -9  21-131.236 100.892  56
   1  -9 -21 105.894 88.1348  13
  -1   9  21-184.811 105.303  56
   1   9 -21-69.1370 86.2258  23
   1   9 -21-60.3621 77.6069  38
  -1  -9  21 2.19612 80.8306  21
   1   9 -21 53.2632 91.4774  16
  -1   9  21-55.9848 103.842  20
   1  -9 -21 65.0307 99.7592  14
   1  -9 -21-12.4847 64.7731  42
  -1   9  20 511.485 140.654  56
   1  -9 -20 652.155 123.863  42
  -1   9  20 757.737 172.279  20
  -1  -9  20 693.354 164.366  56
   1  -9 -20 542.499 133.543  13
   1   9 -20 584.953 120.402  23
  -1  -9  20 607.412 142.794  21
   1  -9 -20 491.060 144.126  14
   1  -9 -19 493.633 126.257  42
  -1  -9  19 473.953 124.090  46
   1  -9 -19 630.259 168.756  14
  -1   9  19 460.037 144.651  56
   1   9 -19 585.564 136.119  23
   1   9 -19 530.819 146.292  35
  -1  -9  19 218.164 113.270  56
  -1   9  19 595.217 162.566  20
  -1  -9  19 462.053 140.971  21
   1  -9 -18 5278.32 403.166  14
   1  -9 -18 4834.22 359.447  12
   1   9 -18 6084.82 413.939  35
  -1   9  18 5579.06 407.193  56
   1   9 -18 6327.19 392.310  23
   1   9 -17 4863.19 353.413  23
  -1   9  17 4786.50 382.027  56
   1  -9 -17 4269.88 347.122  12
   1  -9 -17 5155.30 395.370  14
   1   9 -17 5032.61 378.803  35
  -1   9  16 888.800 193.729  56
  -1  -9  16 1112.54 186.466  22
   1   9 -16 1226.79 200.101  35
   1  -9 -16 955.976 197.965  12
   1  -9 -16 865.641 193.682  14
   1   9 -16 1104.32 176.369  23
   1  -9 -15 16148.4 716.817  14
   1   9 -15 14375.9 631.213  23
  -1   9  15 14295.4 674.266  56
   1  -9 -15 14807.7 677.393  12
   1   9 -15 14761.2 661.773  35
   1  -9 -15 14113.0 629.653  23
  -1  -9  15 14904.7 654.890  22
   1  -9 -14 584.083 147.074  14
   1  -9 -14 667.625 165.353  12
  -1   9  14 399.396 151.774  56
   1   9 -14 454.475 133.819  23
   1  -9 -14 675.342 151.519  23
  -1  -9  14 384.500 126.958  22
   1   9 -14 405.583 125.521  53
   1   9 -14 619.387 145.542  35
   1   9 -13 6786.69 860.487   1
  -1   9  13 7372.14 921.195   6
   1   9 -12 5253.51 735.245   1
  -1   9  12 5468.62 762.675   6
   1  -9 -11 2623.27 456.010   4
   1   9 -11 2698.73 485.088   1
  -1   9  11 1636.93 421.556   6
   1  -9 -10 5471.16 633.143   4
   1   9 -10 5798.30 691.415   1
  -1   9  10 4710.50 660.067   6
  -1   9   9 724.065 274.972   6
   1  -9  -9 1272.72 279.534   4
   1   9  -9 1296.23 318.978   1
  -1   9   8 567.955 237.103   3
   1   9  -8 818.681 240.006   3
   1  -9  -8 342.674 139.646   4
   1   9  -8 591.317 229.432   1
  -1   9   8 953.189 339.326   6
  -1  -9   7 12790.9 932.245   8
   1  -9  -7 13184.7 873.449   4
  -1   9   7 12044.9 832.370   3
   1   9  -7 13192.3 913.951   1
   1   9  -7 11635.9 825.770   3
  -1   9   7 12488.3 934.509   6
   1  -9  -6 18256.3 1024.79   4
  -1  -9   6 19307.1 1078.36   8
  -1   9   6 17710.9 1083.32   6
  -1   9   6 18551.3 1018.52   3
   1   9  -6 19083.4 1020.80   3
   1   9  -5 3333.71 292.713   5
  -1   9   5 3233.26 443.914   6
  -1  -9   5 3234.94 414.597   8
   1  -9  -5 3159.59 411.043   4
   1   9  -5 3439.28 422.283   3
  -1   9   5 3731.34 434.789   3
  -1   9   4 1210.31 258.947   3
   1  -9  -4 1273.66 258.097   4
  -1   9   4 1186.30 276.080   6
  -1  -9   4 1187.08 248.113   8
   1   9  -4 1117.52 246.811   3
   1   9  -3 3660.80 412.787   3
   1  -9  -3 4421.15 454.223   4
  -1  -9   3 3391.32 367.546   8
  -1   9   3 4123.17 436.898   3
   1   9  -2 5000.83 475.241   3
  -1   9   2 4820.97 464.493   3
   1  -9  -2 5446.15 376.046   8
  -1  -9   2 5072.17 397.082   8
   1  -9  -2 4733.49 467.095   4
   1  -9  -1 1792.23 228.089   8
   1   9  -1 1660.41 283.862   3
   1  -9  -1 1635.33 288.092   4
  -1   9   1 1884.06 286.905   3
  -1  -9   1 2010.61 225.106   8
  -1  -9   0 11556.6 502.740   8
   1  -9   0 12029.1 625.506   8
  -1   9   0 12413.6 744.534   3
   1   9   0 12954.0 767.804   3
   1   9   1 8343.42 582.509   6
  -1   9  -1 8805.96 630.616   3
   1  -9   1 8199.98 543.439   8
   1   9   1 8612.31 637.846   3
  -1  -9  -1 8665.23 358.065   8
  -1   9  -2 16639.8 895.391   3
   1  -9   2 17359.0 863.303   8
   1   9   2 16743.4 879.582   6
   1   9   2 17362.3 931.543   3
   1  -9   3 87633.2 2501.58   8
  -1  -9  -3 87003.9 2435.28   4
   1   9   3 84194.5 2541.48   3
  -1   9  -3 89949.5 2568.49   3
   1   9   3 83578.8 2519.83   6
  -1   9  -4 283.250 188.291   3
   1  -9   4 362.939 208.581   8
   1   9   4 137.018 146.436   3
  -1   9  -4 248.118 144.431   5
   1   9   4 235.358 206.302   6
  -1  -9  -4 60.9658 140.229   4
  -1  -9  -5 1714.71 299.240   4
   1   9   5 1933.95 372.290   6
   1  -9   5 1836.90 346.508   8
  -1   9  -5 1509.76 314.705   3
  -1   9  -5 1508.55 233.182   5
   1   9   6 2929.92 449.539   6
   1  -9   6 2819.52 448.423   8
  -1   9  -6 2551.73 398.343   3
  -1   9  -6 2480.29 297.859   5
  -1  -9  -6 1701.53 297.398   4
   1   9   7 21591.9 1272.72   6
  -1   9  -7 20654.6 1166.17   1
   1  -9   7 21874.4 1296.52   8
  -1  -9  -7 21341.9 1072.95   4
  -1   9  -7 21721.5 1218.06   3
   1  -9   8 33489.0 1709.67   8
  -1  -9  -8 29309.4 1346.72   4
  -1   9  -8 33964.4 1583.11   1
   1   9   8 30317.4 1650.65   6
   1  -9   9 1541.80 426.893   8
  -1   9  -9 1597.87 348.788   1
   1   9   9 1400.18 359.008   6
   1  -9  10 769.036 354.003   8
  -1   9 -10 874.331 253.827   1
   1   9  10 329.240 219.691   6
  -1   9 -11 6821.24 787.062   1
   1   9  11 7305.68 891.026   6
   1   9  12 100.469 235.672   6
  -1   9 -12 675.164 304.663   1
  -1  -9 -13 1736.19 224.593  14
  -1  -9 -13 1895.44 220.573  40
   1   9  13 1395.78 408.116   6
  -1  -9 -13 2296.39 256.041  12
  -1   9 -13 1803.14 461.952   1
  -1   9 -13 2096.69 227.141  53
  -1   9 -13 2167.49 228.243  23
   1  -9  13 1753.65 209.719  22
  -1   9 -13 2477.07 258.536  35
  -1  -9 -13 2125.33 227.937  23
  -1  -9 -14 7186.43 464.867  12
   1   9  14 6316.79 421.016  56
  -1  -9 -14 7662.36 465.521  14
  -1  -9 -14 6368.14 409.696  23
   1  -9  14 6575.90 414.314  22
  -1   9 -14 6916.55 424.172  53
  -1   9 -14 6734.95 411.940  23
  -1  -9 -14 7511.63 437.710  40
  -1   9 -14 7075.21 438.759  35
  -1   9 -15 4684.07 360.527  35
  -1  -9 -15 4148.45 356.279  12
   1  -9  15 4843.36 354.295  22
  -1   9 -15 4820.60 355.503  23
  -1  -9 -15 3904.34 325.044  23
  -1  -9 -15 4216.99 351.337  14
   1   9  15 4099.46 344.036  56
  -1   9 -16 9804.09 518.738  23
  -1  -9 -16 9220.83 514.125  23
   1   9  16 9104.72 523.000  56
   1  -9  16 8986.97 486.510  22
  -1  -9 -16 10560.0 546.384  42
  -1  -9 -16 8988.25 521.726  14
  -1   9 -16 9816.60 542.846  35
  -1  -9 -16 8862.21 526.411  12
  -1  -9 -17 40.4524 98.9165  42
   1  -9  17 0.87901 103.258  22
   1   9  17 295.136 123.198  56
  -1   9 -17 51.5470 93.3379  23
  -1  -9 -17 146.970 120.832  12
  -1   9 -17 243.491 129.548  35
  -1  -9 -17 411.964 146.303  14
  -1  -9 -18 1877.71 232.852  12
  -1   9 -18 1230.13 201.104  35
  -1   9 -18 1388.57 199.175  23
  -1  -9 -18 1387.19 209.453  14
  -1  -9 -18 1525.19 202.692  42
   1   9  18 1857.23 257.849  56
   1   9  19 990.845 190.516  20
  -1   9 -19 691.514 142.703  23
  -1  -9 -19 760.185 154.634  12
  -1  -9 -19 779.487 160.405  14
   1   9  19 812.160 159.612  56
  -1  -9 -19 860.337 146.638  42
   1  -9  19 1013.63 199.589  56
  -1   9 -19 798.383 170.029  35
  -1  -9 -20 129.834 91.3365  12
  -1   9 -20 153.113 78.8937  38
   1   9  20 146.965 97.7550  20
  -1   9 -20 227.153 116.189  35
   1  -9  20 193.530 113.252  56
  -1  -9 -20 94.6688 83.1931  14
   1  -9  20-59.1156 104.227  21
  -1  -9 -20 189.748 94.1237  42
  -1   9 -20-63.4585 86.5410  23
   1   9  20 62.8590 97.1189  56
  -1  -9 -21 10.2493 73.5336  14
  -1   9 -21-22.4484 73.8077  38
  -1   9 -21-52.3228 72.1996  23
   1  -9  21 28.6836 67.4683  21
  -1   9 -21 24.4872 76.4353  16
   1   9  21-85.9559 89.0455  20
   1   9  21 74.5707 76.0910  56
   1  -9  21-57.0686 91.5383  56
  -1   9 -22 658.691 102.743  23
   1   9  22 854.901 127.027  20
   1  -9  22 671.394 120.167  56
   1  -9  22 671.751 101.130  21
  -1   9 -22 621.040 105.632  16
  -1  -9 -22 546.867 95.2031  14
  -1   9 -22 546.107 88.8738  38
   1  -9  23 517.892 88.0559  56
   1   9  23 531.716 87.8716  20
  -1 -10  23 161.103 64.1489  56
   1  10 -23 133.800 57.3859  14
   1 -10 -23 62.2926 53.6575  14
  -1  10  23 145.735 68.3464  20
   1  10 -23 94.2619 55.5904  16
   1  10 -22 579.050 93.0241  38
   1  10 -22 666.459 115.963  16
  -1  10  22 624.020 112.744  20
  -1 -10  22 420.451 88.0104  21
  -1 -10  22 402.852 100.292  56
   1  10 -22 658.869 103.127  23
   1 -10 -22 690.860 117.866  14
  -1  10  21 2791.88 247.542  20
   1 -10 -21 2727.43 206.300  42
   1 -10 -21 2273.90 219.501  14
   1  10 -21 2914.35 220.901  23
  -1 -10  21 3192.60 260.370  56
   1  10 -21 2615.05 216.150  38
  -1 -10  21 2532.05 210.834  21
   1 -10 -21 2688.15 217.380  13
  -1 -10  20 289.882 98.2287  21
  -1  10  20 269.261 132.386  20
   1 -10 -20 299.598 105.179  13
   1 -10 -20 356.413 119.595  42
   1  10 -20 393.360 116.452  23
  -1  10  20 771.056 168.925  56
   1 -10 -20 342.154 113.678  14
  -1 -10  20 355.768 100.457  46
  -1 -10  20 255.487 125.705  56
  -1 -10  19 1202.80 164.444  46
   1  10 -19 1063.72 166.869  23
  -1 -10  19 1000.08 164.158  21
   1 -10 -19 890.141 169.811  14
  -1  10  19 1526.94 224.682  56
   1 -10 -19 980.423 163.400  13
  -1 -10  19 1098.28 187.996  56
   1  10 -19 1140.06 181.683  35
  -1  10  19 1210.39 211.651  20
   1 -10 -19 1157.27 175.688  42
  -1  10  18 676.303 190.449  20
   1 -10 -18 306.772 137.326  14
   1 -10 -18 857.788 161.770  12
   1 -10 -18 838.335 171.576  42
   1  10 -18 720.040 148.556  23
  -1 -10  18 512.310 133.700  21
  -1  10  18 775.212 174.226  56
   1  10 -18 699.408 153.854  35
   1 -10 -17 6194.48 441.867  14
   1  10 -17 6346.50 427.609  35
   1  10 -17 6263.94 401.019  23
  -1  10  17 6407.21 440.993  56
  -1  10  17 6798.76 458.264  20
   1 -10 -17 5992.29 413.031  12
   1 -10 -16 740.924 168.233  14
   1  10 -16 819.578 158.819  23
   1  10 -16 608.413 157.939  35
  -1 -10  16 1049.20 178.974  22
   1 -10 -16 548.321 152.513  12
  -1  10  16 580.429 158.446  56
   1 -10 -15 39.6559 118.481  14
   1  10 -15 157.274 116.085  35
   1  10 -15 16.0758 90.7280  23
   1 -10 -15 245.530 129.806  12
  -1  10  15 105.826 114.446  56
  -1 -10  15 192.164 114.088  22
  -1 -10  14 4413.47 338.742  22
   1  10 -14 4705.75 350.499  35
   1 -10 -14 4895.49 371.898  12
   1  10 -14 4459.97 331.175  53
   1 -10 -14 4305.70 357.075  14
   1  10 -14 4481.59 329.217  23
  -1  10  14 4376.01 348.351  56
  -1  10  13 4905.44 774.028   6
  -1  10  13 5324.11 383.261  56
   1 -10 -13 7278.02 447.017  14
   1  10 -13 6719.02 390.606  23
  -1 -10  13 6185.93 404.479  41
  -1 -10  13 6335.01 397.385  22
   1  10 -13 5693.41 363.606  53
   1  10 -13 5031.20 753.986   1
   1  10 -12 2808.25 553.205   1
  -1  10  12 1860.66 486.854   6
  -1  10  11 28339.4 1580.85   3
   1 -10 -11 28169.8 1579.00   4
   1  10 -11 30930.5 1766.74   1
  -1  10  11 29318.3 1798.40   6
   1  10 -10 12192.2 1026.16   1
  -1  10  10 10646.9 900.879   3
  -1  10  10 11298.9 1037.31   6
   1 -10 -10 10038.4 881.577   4
   1 -10  -9 3628.04 526.481   4
  -1  10   9 3347.42 551.430   6
  -1  10   9 3747.53 516.611   3
   1  10  -9 3239.18 512.290   1
   1  10  -8 24905.5 1389.39   1
  -1  10   8 21916.1 1358.85   6
  -1  10   8 21174.6 1221.70   3
   1  10  -8 21418.4 1220.74   3
   1 -10  -8 22093.7 1246.88   4
   1  10  -7 5371.00 566.828   3
   1 -10  -7 5426.29 599.809   4
  -1  10   7 5562.51 584.499   3
   1  10  -7 5120.36 588.846   1
  -1  10   7 5722.97 653.505   6
   1  10  -6 5031.48 546.535   3
   1 -10  -6 3979.32 482.576   4
  -1  10   6 4290.41 548.039   6
  -1 -10   6 4719.31 533.268   8
  -1  10   6 5089.89 556.626   3
  -1 -10   5 6986.91 624.728   8
  -1  10   5 6961.34 634.207   3
  -1  10   5 7355.30 697.299   6
   1  10  -5 7521.66 647.399   3
   1 -10  -5 7520.82 649.845   4
   1 -10  -4 10708.6 768.351   4
  -1  10   4 10207.5 748.291   3
   1  10  -4 11161.5 776.597   3
  -1 -10   4 10245.1 691.480   8
  -1 -10   3 368.389 160.843   8
   1  10  -3 565.748 220.278   3
   1 -10  -3 463.595 142.649   8
   1 -10  -3 675.473 265.556   4
  -1  10   3 252.035 171.786   3
   1 -10  -2 12894.1 829.140   4
   1  10  -2 14160.1 858.584   3
   1 -10  -2 13866.1 645.274   8
  -1 -10   2 11952.1 659.685   8
  -1  10   2 14135.9 853.191   3
  -1  10   1 24557.7 1139.36   3
   1  10  -1 22504.0 1101.19   3
  -1 -10   1 22310.7 858.457   8
   1 -10  -1 22260.0 897.439   8
  -1 -10   0 76502.7 1904.09   8
   1  10   0 83569.0 2457.97   3
   1 -10   0 78615.7 2151.30   8
  -1  10   0 82015.2 2429.73   3
   1  10   1 14611.1 886.122   3
  -1  10  -1 15172.0 883.452   3
   1 -10   1 13622.6 752.033   8
   1 -10   2 12896.0 770.960   8
   1  10   2 14085.8 832.384   6
   1  10   2 13850.4 870.834   3
  -1  10  -2 13139.1 842.171   3
   1  10   3 27325.1 1290.23   3
   1 -10   3 27732.3 1234.25   8
  -1 -10  -3 27040.8 1194.92   4
   1  10   3 26216.5 1254.05   6
  -1  10  -3 27251.2 1266.10   3
  -1 -10  -4 115.763 135.759   4
   1  10   4 91.7155 177.093   3
  -1  10  -4 137.089 112.608   5
   1  10   4 379.390 222.405   6
  -1  10  -4 576.969 237.132   3
   1 -10   4 131.036 163.690   8
  -1 -10  -5 127498. 3386.78   4
  -1  10  -5 136315. 3628.19   3
  -1  10  -5 122190. 3143.37   5
   1  10   5 124475. 3577.22   3
   1 -10   5 128867. 3622.89   8
   1  10   5 128587. 3644.75   6
   1  10   6 10472.3 871.494   6
   1 -10   6 12001.8 911.157   8
  -1  10  -6 11925.2 676.511   5
  -1  10  -6 13466.1 935.935   3
  -1 -10  -6 10803.7 767.969   4
   1  10   6 11630.0 885.372   3
  -1  10  -7 18084.1 1133.04   3
   1 -10   7 16991.2 1167.94   8
   1  10   7 17627.7 1181.77   6
  -1 -10  -7 17207.6 993.882   4
  -1  10  -7 17169.0 1093.71   1
  -1  10  -8 3024.47 475.039   1
   1  10   8 3468.63 553.343   6
  -1 -10  -8 2919.26 414.485   4
   1 -10   8 3208.17 540.828   8
   1  10   9 15869.6 1225.14   6
  -1  10  -9 13808.6 1055.79   1
   1 -10   9 13735.2 1145.01   8
   1  10  10 1511.28 409.183   6
  -1  10 -10 1806.61 408.509   1
   1  10  11-294.763 353.009   6
  -1  10 -11 434.678 276.691   1
  -1  10 -12 421.738 233.439   1
   1  10  12 132.070 239.656   6
   1  10  13 5085.41 364.512  56
  -1  10 -13 5060.49 355.085  23
  -1 -10 -13 5607.15 390.884  14
  -1 -10 -13 5976.30 412.433  12
  -1  10 -13 5453.22 377.884  35
  -1  10 -13 5332.39 366.071  53
  -1  10 -13 6484.26 846.878   1
   1 -10  13 5290.21 364.706  22
  -1 -10 -13 5451.05 377.940  40
  -1 -10 -13 5614.64 374.886  23
  -1  10 -14 5082.58 361.399  23
  -1 -10 -14 5105.45 393.146  12
  -1  10 -14 5421.22 377.889  53
  -1 -10 -14 5545.28 401.184  14
  -1  10 -14 5610.45 395.031  35
   1  10  14 4957.14 371.884  56
   1 -10  14 5561.57 385.792  22
   1  10  15 3945.40 335.119  56
  -1  10 -15 4060.62 331.054  53
  -1 -10 -15 4094.63 358.881  12
   1 -10  15 3614.17 308.753  22
  -1 -10 -15 4441.26 362.622  14
  -1  10 -15 4236.21 335.791  23
  -1  10 -15 4331.20 352.138  35
   1  10  16 412.329 149.368  56
  -1 -10 -16 368.858 142.985  12
  -1 -10 -16 4.78731 119.991  42
  -1  10 -16 247.703 132.414  35
  -1 -10 -16 191.846 113.490  14
  -1  10 -16 75.3745 106.007  23
   1 -10  16 180.293 111.156  22
  -1  10 -17-55.0299 107.182  35
  -1 -10 -17-149.001 127.241  14
  -1 -10 -17-131.871 111.648  12
   1 -10  17-220.385 127.430  22
  -1 -10 -17-67.9378 101.623  42
  -1  10 -17-170.651 117.923  23
   1  10  17 10.7252 96.4157  56
  -1  10 -18 577.704 143.990  23
   1  10  18 832.721 169.466  56
  -1 -10 -18 427.300 126.818  12
  -1  10 -18 513.864 141.847  35
  -1 -10 -18 795.371 160.889  42
   1  10  18 657.627 158.857  20
  -1 -10 -18 811.008 167.183  14
  -1  10 -19 313.221 126.581  35
  -1  10 -19 414.504 127.146  23
  -1 -10 -19 222.226 122.152  14
   1  10  19 96.0482 93.1653  56
   1  10  19 35.9961 102.956  20
   1 -10  19 36.8360 109.367  56
  -1 -10 -19 344.420 115.281  12
  -1 -10 -19 199.911 102.201  42
  -1  10 -20 290.400 115.695  35
  -1 -10 -20 107.910 83.2529  12
   1  10  20 7.98109 84.6198  56
   1  10  20 371.027 122.124  20
  -1 -10 -20 69.9835 80.0940  14
  -1 -10 -20 280.504 88.9295  42
  -1  10 -20 55.7370 101.558  23
   1 -10  20 100.343 102.113  56
  -1  10 -20 156.434 94.3683  38
   1 -10  20 189.359 89.1793  21
  -1  10 -21 369.196 99.9050  23
  -1  10 -21 705.629 124.762  16
   1  10  21 624.190 128.107  20
  -1  10 -21 655.579 115.526  38
   1 -10  21 698.860 133.970  56
  -1 -10 -21 467.959 97.4725  14
   1 -10  21 500.548 97.6729  21
  -1 -10 -22 445.013 78.5887  15
  -1  10 -22 734.533 106.924  16
  -1  10 -22 828.661 113.080  23
   1 -10  22 824.476 125.726  56
  -1  10 -22 558.353 85.7648  38
  -1 -10 -22 848.041 105.955  14
   1 -10  22 683.255 93.1337  21
   1  10  22 936.660 123.709  20
  -1  11  23 666.044 91.2991  20
   1  11 -22 93.2513 58.9611  38
  -1  11  22 169.469 78.9946  20
   1  11 -22-23.3791 54.4583  23
  -1 -11  22 37.8010 53.3948  21
  -1 -11  22-148.155 74.4045  56
   1 -11 -22 31.5767 73.4026  14
   1  11 -22-77.6047 65.2359  16
   1  11 -21 381.662 98.0890  23
  -1 -11  21 318.730 107.104  56
   1 -11 -21 482.244 98.3857  13
   1 -11 -21 357.992 91.9446  42
  -1 -11  21 400.207 86.6631  21
   1 -11 -21 287.851 111.948  14
  -1  11  21 227.370 105.732  20
   1  11 -21 406.747 105.906  38
   1 -11 -20-47.1170 84.3475  13
   1 -11 -20 110.160 79.3782  42
   1  11 -20 133.700 80.8837  23
   1 -11 -20 322.492 117.801  14
  -1 -11  20 105.353 71.7910  21
  -1 -11  20 320.869 130.854  56
  -1  11  20 162.982 112.495  20
  -1 -11  20 95.8205 72.1065  46
  -1 -11  19 2801.63 274.028  56
   1 -11 -19 3030.54 281.476  14
   1 -11 -19 2666.77 251.617  42
  -1 -11  19 2780.94 243.410  21
  -1  11  19 3037.73 280.961  56
   1  11 -19 3063.07 257.050  23
  -1 -11  19 2490.98 237.237  46
   1  11 -19 2695.47 259.047  35
  -1  11  19 2773.82 276.327  20
   1 -11 -19 2347.03 240.366  13
   1 -11 -18 136.817 100.697  13
  -1  11  18 171.713 125.733  20
   1 -11 -18-93.6981 107.514  12
  -1  11  18-85.5943 110.960  56
   1 -11 -18 65.7451 101.100  42
   1 -11 -18 8.03372 112.441  14
   1  11 -18-91.3217 106.701  35
   1  11 -18-2.13428 96.4587  23
  -1 -11  18 123.512 93.0532  21
   1 -11 -17 2814.83 302.854  14
  -1  11  17 2895.32 314.493  20
   1  11 -17 2521.87 265.999  35
  -1 -11  17 2300.57 244.179  21
   1 -11 -17 2772.81 281.366  13
   1  11 -17 2680.31 264.010  23
  -1  11  17 2898.38 298.941  56
   1 -11 -17 2586.09 274.105  12
  -1  11  16 486.886 151.349  20
   1  11 -16 619.195 157.539  35
   1 -11 -16 429.695 141.914  14
   1  11 -16 350.843 122.364  23
  -1 -11  16 661.694 162.034  22
  -1  11  16 617.453 163.774  56
   1 -11 -16 242.755 109.810  12
   1 -11 -15 2398.52 275.245  14
  -1  11  15 2031.54 257.133  56
   1  11 -15 2104.53 238.616  23
  -1 -11  15 2407.18 263.952  22
   1  11 -15 1902.36 228.233  53
   1 -11 -15 2152.04 257.762  12
  -1  11  15 2351.54 275.216  20
   1  11 -15 2321.73 246.866  35
   1  11 -14 1516.10 202.094  35
  -1  11  14 1660.82 222.671  56
   1  11 -14 1439.09 200.912  23
  -1  11  14 1405.80 207.786  20
   1 -11 -14 1387.38 212.233  12
  -1 -11  14 1629.56 223.722  22
   1 -11 -14 1533.80 230.838  14
   1  11 -14 1774.55 214.893  53
   1  11 -13 883.474 154.971  53
   1  11 -13 1280.14 180.670  35
  -1 -11  13 1337.61 195.442  22
  -1  11  13 1366.54 214.263  56
  -1  11  13 833.424 161.927  20
   1 -11 -13 1181.42 188.762  14
   1  11 -13 807.869 150.900  23
   1 -11 -13 835.905 172.230  12
  -1 -11  13 1382.19 207.645  41
  -1  11  12 7378.10 945.134   6
   1  11 -12 7337.84 901.906   1
   1  11 -11 2549.71 504.541   1
  -1  11  11 2444.89 547.903   6
  -1  11  11 3238.33 524.031   3
  -1  11  10 18097.3 1224.90   3
   1 -11 -10 15977.5 1155.66   4
  -1  11  10 16266.9 1301.41   6
   1  11 -10 17761.9 1293.85   1
  -1  11   9-58.0658 217.966   6
   1  11  -9-68.1559 202.124   1
  -1  11   9 145.573 169.504   3
   1 -11  -9 488.389 248.157   4
   1 -11  -8 62.6180 158.994   4
  -1  11   8-121.684 216.173   3
   1  11  -8 325.549 142.658   1
  -1  11   8-163.405 275.117   6
   1  11  -8 481.882 229.729   3
  -1  11   7 64.2557 146.835   3
   1 -11  -7 11.1062 154.421   4
  -1  11   7-148.571 247.254   6
   1  11  -7-104.341 192.908   1
   1  11  -7-6.41272 133.841   3
   1  11  -6 439.039 205.648   3
  -1  11   6 666.788 233.623   6
  -1 -11   6 1234.49 322.693   8
  -1  11   6 545.039 218.507   3
   1 -11  -6 666.889 236.349   4
  -1 -11   5 21697.9 1156.40   8
   1  11  -5 22504.3 1203.13   3
  -1  11   5 21701.3 1199.24   3
   1 -11  -5 22093.4 1202.93   4
   1 -11  -4 1443.07 311.974   4
  -1  11   4 1376.55 315.231   3
  -1 -11   4 1279.02 263.130   8
   1  11  -4 1734.94 326.026   3
  -1 -11   3 25260.7 1110.89   8
   1 -11  -3 24101.0 1244.37   4
   1  11  -3 25258.2 1259.09   3
  -1  11   3 25726.0 1266.22   3
   1 -11  -2 13796.9 676.378   8
  -1  11   2 14564.3 915.080   3
   1 -11  -2 14378.7 923.213   4
  -1 -11   2 13762.1 726.932   8
   1  11  -2 14332.3 919.814   3
   1  11  -1 2584.92 400.760   3
  -1  11   1 3457.38 440.017   3
  -1 -11   1 2665.83 282.240   8
   1 -11  -1 3017.13 320.930   8
   1 -11   0 7554.11 534.362   8
  -1  11   0 6840.49 621.472   3
   1  11   0 6971.67 641.357   3
  -1  11  -1 7845.37 666.713   3
   1  11   1 8017.11 685.200   3
   1 -11   1 7518.58 571.446   8
   1  11   2 236.077 184.824   3
   1 -11   2 189.220 160.188   8
  -1  11  -2-63.1576 167.923   3
   1 -11   3 5995.79 559.736   8
   1  11   3 4990.59 555.372   3
  -1  11  -3 5583.10 580.006   3
   1  11   3 5296.25 555.276   6
  -1  11  -4 154.586 145.698   5
   1  11   4-10.2065 203.959   6
   1 -11   4 78.5939 152.695   8
  -1 -11  -4-202.860 168.601   4
  -1  11  -4 0.58622 188.907   3
   1  11   4 300.733 246.802   3
   1  11   5 4264.73 540.075   3
  -1  11  -5 4449.36 429.529   5
   1 -11   5 3822.17 499.228   8
  -1  11  -5 4210.72 533.703   3
  -1 -11  -5 4085.52 483.999   4
   1  11   5 4622.87 568.593   6
   1  11   6 7178.07 711.762   3
  -1 -11  -6 6140.17 596.159   4
   1  11   6 6699.49 719.625   6
  -1  11  -6 5563.74 639.198   3
   1 -11   6 5490.81 644.972   8
   1 -11   7 869.780 299.774   8
   1  11   7 689.290 279.170   3
  -1  11  -7 103.309 157.950   3
  -1 -11  -7 651.564 227.780   4
  -1  11  -7 370.370 171.414   1
   1  11   7 560.338 287.783   6
  -1  11  -8 2350.85 425.105   1
   1  11   8 2617.47 474.368   3
   1  11   8 2021.50 430.877   6
   1 -11   8 1870.86 402.249   8
   1  11   9 718.656 285.602   3
  -1  11  -9 1326.50 343.112   1
   1 -11   9 1696.58 443.915   8
   1  11   9 604.556 288.205   6
  -1  11 -10 4729.23 667.553   1
   1  11  10 4009.89 658.405   6
  -1  11 -11-188.089 227.266   1
   1  11  11 434.557 309.575   6
   1 -11  12 1757.14 218.703  22
  -1  11 -12 2202.55 502.262   1
   1  11  12 1963.82 515.380   6
   1  11  12 2278.74 487.953   3
  -1 -11 -12 2022.14 252.411  12
  -1  11 -12 2048.55 223.369  23
  -1  11 -12 1692.90 203.673  53
  -1  11 -12 1913.29 224.349  35
  -1 -11 -12 1881.18 226.342  40
  -1 -11 -12 2283.63 250.490  14
  -1 -11 -13 1562.98 228.225  14
   1  11  13 1208.30 180.087  56
  -1 -11 -13 1582.18 229.655  12
  -1  11 -13 1457.81 197.058  35
  -1  11 -13 1744.21 219.148  53
  -1  11 -13 1644.26 212.598  23
   1 -11  13 1343.32 205.808  22
  -1  11 -14 198.712 128.630  35
   1  11  14 364.804 124.846  56
   1 -11  14 270.928 116.124  22
  -1  11 -14 292.314 116.800  23
  -1  11 -14 383.188 136.204  53
  -1 -11 -14 522.290 141.629  14
  -1 -11 -14 372.349 154.572  12
   1  11  15 3391.55 312.587  56
   1 -11  15 2790.62 286.547  22
  -1  11 -15 3283.96 309.746  35
  -1  11 -15 3406.09 301.389  23
  -1 -11 -15 3202.50 309.755  42
  -1 -11 -15 3069.49 315.417  12
  -1 -11 -15 3333.46 326.238  14
  -1  11 -15 2818.72 281.767  53
   1  11  16 522.450 130.899  56
  -1  11 -16 601.822 158.199  35
   1  11  16 678.740 162.771  20
  -1  11 -16 555.251 142.060  23
  -1 -11 -16 948.585 195.259  42
  -1 -11 -16 721.652 179.130  12
   1 -11  16 842.791 165.829  22
  -1 -11 -16 656.413 161.276  14
  -1 -11 -17 4989.48 382.829  12
   1  11  17 5708.49 393.728  56
   1 -11  17 5252.89 364.471  22
  -1  11 -17 5744.87 388.663  23
  -1 -11 -17 4936.62 369.890  42
  -1  11 -17 5296.92 389.102  35
  -1 -11 -17 5667.43 403.581  14
   1  11  17 5718.57 403.539  20
   1  11  18 159.278 103.007  56
  -1  11 -18 548.787 145.893  23
  -1  11 -18 115.997 121.866  35
  -1 -11 -18 187.646 127.459  14
   1  11  18 153.371 124.100  20
  -1 -11 -18 236.148 101.104  42
  -1 -11 -18 230.599 115.113  12
  -1 -11 -19 2582.32 245.656  14
  -1  11 -19 2608.29 241.060  23
   1 -11  19 2079.37 197.979  21
  -1 -11 -19 2448.05 227.922  42
  -1  11 -19 2009.75 223.960  35
  -1 -11 -19 2427.92 242.259  12
   1 -11  19 2784.51 267.523  56
   1  11  19 2423.81 261.528  20
  -1  11 -20 4368.94 296.365  35
  -1 -11 -20 3493.12 259.315  14
   1 -11  20 3205.25 224.745  21
  -1  11 -20 3880.97 277.626  38
  -1  11 -20 3697.09 265.595  23
   1 -11  20 4230.99 305.501  56
   1  11  20 3766.95 284.134  20
  -1 -11 -20 3708.44 253.074  42
  -1  11 -21 765.361 117.624  23
  -1  11 -21 849.330 126.804  16
   1 -11  21 739.842 130.762  56
  -1  11 -21 761.006 118.772  38
  -1 -11 -21 556.058 97.8491  14
   1  11  21 759.931 130.541  20
  -1 -11 -21 790.858 109.204  15
   1  11  22 1052.02 123.518  20
   1 -11  22 1195.14 132.914  56
  -1  11 -22 1288.73 123.808  16
  -1  11 -22 1050.18 111.129  23
   1  12 -22-92.0019 63.6180  38
  -1  12  22 70.1222 61.2789  20
   1  12 -22 41.5336 55.2858  16
   1 -12 -22-90.3693 59.7988  26
   1  12 -22-66.0690 51.6777  23
  -1 -12  22 97.6313 61.2525  56
   1 -12 -21 1254.32 161.322  14
   1  12 -21 1065.40 138.903  38
  -1 -12  21 678.739 123.576  56
  -1  12  21 935.115 143.427  20
   1 -12 -21 805.095 115.380  42
  -1 -12  21 1009.13 118.926  46
   1  12 -21 1376.17 140.147  23
  -1 -12  20 3207.92 264.184  56
  -1  12  20 3446.36 278.956  20
   1  12 -20 3128.57 239.269  23
   1 -12 -20 2657.45 228.490  42
  -1 -12  20 2882.13 224.629  46
   1 -12 -20 3430.76 274.942  14
   1 -12 -20 2853.53 230.424  13
   1 -12 -19 60.0204 89.7701  42
  -1 -12  19 63.4375 96.5407  46
   1  12 -19 153.055 111.220  35
  -1  12  19 178.683 131.169  20
  -1 -12  19 84.2284 108.040  56
   1 -12 -19 92.0723 88.3422  13
   1 -12 -19-46.1561 108.095  14
   1  12 -19 22.1234 87.9526  23
   1 -12 -18 6398.91 406.920  13
  -1  12  18 6799.69 440.716  20
   1  12 -18 6533.14 402.182  35
   1 -12 -18 7111.88 428.437  42
   1  12 -18 6112.39 386.348  23
   1 -12 -18 7377.99 455.381  14
   1  12 -17-25.6966 91.0350  23
  -1  12  17 158.502 134.254  20
   1 -12 -17 33.3637 99.7586  12
   1 -12 -17 40.9062 96.4982  13
   1 -12 -17 109.347 125.009  14
   1  12 -17 53.8988 92.9169  35
  -1  12  17 58.1603 127.245  56
   1 -12 -16 3104.06 308.574  13
   1 -12 -16 4170.62 355.661  14
  -1  12  16 3264.87 310.529  56
  -1 -12  16 3053.71 288.001  22
   1  12 -16 2752.51 281.192  35
   1 -12 -16 2831.84 290.120  12
  -1  12  16 3066.87 307.768  20
   1  12 -16 3093.42 283.650  23
   1  12 -15 8154.73 463.665  53
   1 -12 -15 7712.91 483.947  13
   1  12 -15 7647.89 463.425  35
   1  12 -15 8620.26 474.582  23
   1 -12 -15 7720.09 495.200  14
  -1  12  15 8068.29 498.640  56
  -1  12  15 7981.25 501.161  20
   1 -12 -15 7961.71 492.374  12
  -1 -12  15 8103.75 481.152  22
  -1  12  14 836.451 170.118  20
  -1  12  14 766.458 158.272  56
   1  12 -14 823.607 163.819  53
   1 -12 -14 692.941 150.947  13
   1  12 -14 641.150 133.974  23
   1 -12 -14 684.182 160.166  12
   1  12 -14 484.077 131.479  35
   1 -12 -14 870.975 189.921  14
  -1 -12  14 591.392 154.041  22
   1 -12 -13 1039.28 182.591  13
   1  12 -13 752.106 162.459  53
   1  12 -13 1123.12 187.954  35
   1  12 -13 1239.55 184.479  23
  -1  12  13 1029.31 189.550  20
   1 -12 -13 1033.31 185.888  12
  -1 -12  13 1485.70 215.321  41
  -1 -12  13 1336.42 198.638  22
   1 -12 -13 1499.00 215.160  14
  -1  12  13 1115.37 191.597  56
   1  12 -12 1632.86 197.107  23
  -1  12  12 1684.13 507.733   6
  -1  12  12 1512.59 211.531  20
   1  12 -12 2014.18 475.345   1
   1 -12 -12 1470.02 210.687  14
  -1 -12  12 1486.95 207.189  41
  -1  12  12 1434.05 205.594  56
   1  12 -12 1668.15 204.094  53
  -1 -12  12 1536.78 209.032  22
   1 -12 -12 1460.39 194.657  13
   1 -12 -12 1650.69 214.727  12
  -1  12  11 3758.83 607.401   3
  -1  12  11 3428.14 629.000   6
   1  12 -11 3810.32 641.482   1
   1 -12 -10 4484.05 624.149   4
   1  12 -10 6039.39 772.438   1
  -1  12  10 6147.98 739.288   3
  -1  12  10 6941.11 867.034   6
   1  12  -9 1332.63 346.463   3
  -1  12   9 1571.29 370.076   3
   1 -12  -9 1233.63 326.158   4
  -1  12   9 1009.88 385.752   6
   1  12  -9 505.876 249.833   1
   1  12  -8 22818.4 1413.90   1
  -1  12   8 20816.2 1302.33   3
   1  12  -8 20421.0 1297.85   3
  -1  12   8 20748.0 1425.09   6
   1 -12  -8 21111.2 1314.04   4
  -1  12   7 2868.36 462.628   3
   1  12  -7 2368.76 424.979   3
   1 -12  -7 3149.22 484.610   4
  -1  12   6 815.023 273.019   3
   1  12  -6 426.142 221.775   3
   1 -12  -6 217.713 187.477   4
  -1 -12   5 5662.33 579.849   8
   1 -12  -5 5011.32 584.852   4
  -1  12   5 5189.19 594.800   3
   1  12  -5 5664.23 609.710   3
   1 -12  -4 11657.0 875.874   4
  -1 -12   4 11194.5 777.418   8
   1  12  -4 9999.35 817.414   3
  -1  12   4 10699.8 844.861   3
  -1 -12   3 6838.01 560.861   8
   1  12  -3 7558.52 702.531   3
   1 -12  -3 6562.08 662.112   4
  -1  12   3 7183.54 682.696   3
  -1  12   2 8460.20 731.700   3
   1  12  -2 8411.95 737.828   3
   1  12  -1 2797.46 448.983   3
  -1  12   1 3014.18 453.351   3
  -1  12   0 233.827 203.199   3
   1  12   0 159.280 229.413   3
   1 -12   0 58.2433 169.761   8
   1  12   1 46739.0 1868.40   3
  -1  12  -1 46712.1 1854.20   3
   1 -12   1 43288.7 1586.72   8
   1  12   2 343.099 250.655   3
  -1  12  -2 376.066 187.734   3
   1 -12   2 665.729 221.894   8
  -1  12  -3-65.5230 198.859   3
   1 -12   3-23.2387 137.620   8
   1  12   3-156.324 203.787   3
  -1  12  -4 665.763 189.623   5
   1  12   4 916.157 250.309   6
   1 -12   4 1038.97 303.023   8
   1  12   4 581.357 232.073   3
  -1  12  -4 1000.21 283.291   3
   1 -12   5 2340.35 418.107   8
  -1  12  -5 2240.10 330.539   5
  -1 -12  -5 1524.18 313.694   4
   1  12   5 1795.02 382.972   6
  -1  12  -5 2369.73 435.322   3
   1  12   5 2094.22 411.115   3
  -1  12  -6 2417.87 452.500   3
  -1 -12  -6 2322.28 385.652   4
   1  12   6 2372.53 448.146   6
   1 -12   6 2382.68 459.719   8
   1  12   6 2840.43 486.972   3
  -1  12  -7 15466.1 1128.78   3
  -1  12  -7 14912.2 1094.44   1
   1  12   7 16792.1 1228.72   6
  -1 -12  -7 14821.2 1000.87   4
   1 -12   7 15884.3 1175.33   8
   1  12   7 13046.9 1052.42   3
   1  12   8 47.4120 173.821   6
  -1  12  -8 79.4562 159.468   1
   1 -12   8 90.2498 205.145   8
  -1  12  -8-84.0255 200.242   3
   1  12   8 380.672 219.978   3
   1 -12   9-193.776 228.571   8
   1  12   9-182.893 207.727   3
  -1  12  -9-133.635 262.492   1
   1  12   9 269.148 272.948   6
  -1  12 -10 266.407 245.576   1
   1  12  10 558.252 284.912   3
   1  12  10 77.9276 210.046   6
  -1  12 -11 1436.95 414.843   1
   1  12  11 2025.15 491.626   6
   1  12  11 1517.56 427.749   3
  -1  12 -12 6834.11 410.083  23
   1  12  12 4949.73 745.512   3
  -1  12 -12 6251.04 402.205  35
   1  12  12 5939.08 408.275  20
  -1  12 -12 6044.24 394.022  53
  -1 -12 -12 6246.19 432.199  12
   1 -12  12 6466.40 421.806  41
   1  12  12 6230.40 408.955  56
   1 -12  12 6735.43 426.359  22
  -1 -12 -12 7002.36 444.058  14
  -1 -12 -13 4963.49 375.197  14
  -1  12 -13 4605.03 353.424  53
   1 -12  13 5004.03 369.761  22
  -1  12 -13 5277.88 374.279  35
   1  12  13 4611.81 361.474  20
  -1  12 -13 4791.11 353.641  23
  -1 -12 -13 5013.54 395.397  12
   1  12  13 4632.48 356.305  56
  -1  12 -14 8866.74 486.059  23
  -1  12 -14 9191.54 496.773  53
   1  12  14 8303.08 496.433  20
  -1 -12 -14 7979.55 491.029  14
  -1  12 -14 8103.43 483.753  35
   1 -12  14 8050.78 474.840  22
   1  12  14 8508.30 490.025  56
  -1 -12 -14 7853.36 507.085  12
   1  12  15 3796.42 326.395  56
  -1 -12 -15 3665.72 332.111  14
  -1 -12 -15 3394.11 318.329  42
  -1  12 -15 3357.97 306.226  23
  -1  12 -15 3867.80 331.510  35
  -1  12 -15 4260.00 342.075  53
  -1 -12 -15 3431.30 338.033  12
   1  12  15 3637.88 331.775  20
   1 -12  15 3440.10 313.653  22
  -1 -12 -16 3160.53 303.964  14
  -1 -12 -16 2898.78 304.976  12
  -1 -12 -16 3191.55 305.839  42
  -1  12 -16 3198.44 305.392  35
   1  12  16 3374.72 313.751  56
   1 -12  16 2853.60 276.056  22
  -1  12 -16 3305.64 304.198  23
   1  12  16 2888.36 302.409  20
  -1  12 -17 121.855 107.456  23
   1 -12  17 155.834 108.535  22
  -1  12 -17 389.208 138.604  35
   1  12  17 91.0190 111.879  56
  -1 -12 -17 43.8823 114.238  42
  -1 -12 -17 144.560 117.059  12
   1  12  17-4.28700 104.430  20
  -1 -12 -17 318.656 138.381  14
  -1  12 -18 2390.09 236.250  23
  -1  12 -18 2052.05 229.385  35
  -1 -12 -18 2047.34 230.744  14
  -1 -12 -18 1570.75 212.355  12
  -1 -12 -18 1915.80 217.900  42
   1  12  18 2025.62 241.224  20
   1  12  19 1990.43 223.502  20
  -1 -12 -19 1954.56 210.965  14
  -1 -12 -19 1483.54 188.454  42
  -1  12 -19 1801.44 203.217  23
   1 -12  19 1794.05 221.504  56
  -1  12 -19 1728.75 202.552  35
  -1  12 -20 319.647 104.586  38
   1 -12  20 572.934 123.584  56
   1 -12  20 329.458 92.0473  46
   1  12  20 361.190 108.196  20
  -1 -12 -20 317.054 91.4571  42
  -1  12 -20 296.306 95.7220  23
  -1 -12 -20 594.252 124.198  14
  -1  12 -21 216.995 75.1669  38
  -1  12 -21 329.144 85.8789  16
   1  12  21 345.557 98.7278  20
   1 -12  21 308.614 92.2689  56
  -1  12 -21 230.124 71.3765  23
  -1 -12 -22 30.8220 52.5341  26
   1  12  22 101.631 57.5122  20
   1 -12  22 40.7011 54.8788  56
   1  13 -22 22.8486 55.5927  16
   1 -13 -22 21.3247 50.5880  26
  -1  13  22 77.5693 56.5466  20
  -1 -13  22 39.6287 53.0297  56
   1  13 -21 770.334 106.031  23
   1 -13 -21 628.771 103.752  42
   1 -13 -21 840.182 121.606  14
  -1 -13  21 823.491 125.490  56
   1  13 -21 765.723 115.156  38
  -1 -13  21 630.803 96.4834  46
   1 -13 -20 43.3811 79.5946  14
   1  13 -20-43.7030 70.6848  23
   1 -13 -20 205.581 87.4776  42
  -1 -13  20-91.4369 86.6415  56
  -1  13  20-45.8989 91.7895  20
  -1 -13  20 324.464 98.1123  46
   1  13 -19 2776.79 242.521  23
  -1 -13  19 3188.87 268.186  56
  -1 -13  19 3476.04 263.959  46
   1  13 -19 2712.91 239.000  35
   1 -13 -19 2832.67 264.699  14
   1 -13 -19 2711.03 237.650  13
   1 -13 -19 3045.89 263.307  42
  -1  13  19 3430.44 288.042  20
   1 -13 -18 972.415 191.185  14
   1  13 -18 877.013 162.257  23
   1 -13 -18 832.259 153.209  13
   1 -13 -18 816.181 173.810  42
   1  13 -18 953.172 163.214  35
  -1  13  18 796.909 176.586  20
  -1  13  17 1384.49 220.371  20
   1 -13 -17 1747.92 234.130  42
   1 -13 -17 1373.43 212.851  14
   1  13 -17 1544.30 203.007  23
   1  13 -17 1196.38 184.617  35
   1 -13 -17 1100.91 191.246  13
   1  13 -16 1031.34 178.237  35
  -1 -13  16 1119.12 190.817  22
  -1  13  16 1101.32 194.767  20
   1  13 -16 1147.15 181.565  23
   1 -13 -16 1162.48 203.155  13
   1 -13 -16 1309.01 215.205  14
   1  13 -15 3175.32 282.651  23
   1  13 -15 2642.25 258.633  53
   1  13 -15 2628.42 265.153  35
  -1  13  15 2834.91 292.323  56
   1 -13 -15 2881.96 296.330  13
  -1 -13  15 2646.65 280.931  22
  -1  13  15 3298.09 319.996  20
   1 -13 -15 3026.38 317.033  14
   1 -13 -15 2533.61 281.741  12
   1  13 -14 528.699 143.925  23
  -1 -13  14 758.188 172.575  22
  -1  13  14 142.948 130.935  20
   1  13 -14 406.287 129.395  53
   1 -13 -14 552.403 147.407  13
  -1  13  14 583.949 158.898  56
   1  13 -14 443.449 125.653  35
   1 -13 -14 283.262 129.585  12
   1 -13 -14 536.727 168.209  14
  -1 -13  13 12576.5 631.111  41
   1 -13 -13 11948.6 628.061  12
  -1 -13  13 13525.6 631.810  22
   1  13 -13 14071.9 619.140  23
  -1  13  13 13908.2 659.621  20
   1 -13 -13 14313.7 672.070  14
   1  13 -13 14345.1 622.032  35
   1  13 -13 12586.1 585.619  53
   1 -13 -13 13344.2 641.201  13
  -1  13  13 13064.4 638.235  56
   1  13 -12 215.921 118.272  35
  -1  13  12-30.1561 100.884  56
  -1 -13  12-68.0157 105.544  22
   1 -13 -12 18.3839 103.682  14
   1  13 -12-22.5485 83.7732  53
  -1 -13  12-29.1298 98.0443  41
   1 -13 -12 175.028 129.095  12
   1 -13 -12 115.172 109.827  13
   1  13 -12 35.1866 100.840  23
  -1  13  12-108.155 109.959  20
   1  13 -11 5526.27 356.993  23
  -1  13  11 4755.71 357.868  20
   1 -13 -11 4657.47 356.371  14
   1 -13 -11 3911.65 330.010  12
  -1 -13  11 5113.15 360.410  22
   1  13 -11 4848.01 737.271   1
  -1 -13  11 5214.29 372.003  41
  -1  13  11 4323.48 340.241  56
   1  13 -10 1713.70 482.318   1
  -1  13  10 2419.74 498.072   3
   1  13  -9 5871.78 731.015   3
   1  13  -9 6292.26 779.454   1
  -1  13   9 5604.83 692.841   3
   1 -13  -9 5134.94 682.426   4
  -1  13   8 1755.74 402.698   3
   1  13  -8 1776.45 426.998   1
   1  13  -8 2242.15 442.212   3
   1 -13  -8 1418.05 343.887   4
  -1  13   7-155.247 187.078   3
   1 -13  -7-210.610 245.191   4
   1  13  -7 193.864 165.387   3
   1 -13  -6 14642.8 1084.04   4
  -1  13   6 14629.2 1080.20   3
   1  13  -6 16679.5 1146.76   3
  -1  13   5 1311.62 312.984   3
   1 -13  -5 1500.74 349.055   4
   1  13  -5 590.039 222.350   3
  -1  13   4 4211.91 557.665   3
   1 -13  -4 3704.26 520.982   4
   1  13  -4 3868.27 541.543   3
  -1  13   3 15178.3 1042.45   3
   1  13  -3 15314.3 1057.17   3
   1  13  -2 3050.22 474.015   3
  -1  13   2 2884.46 466.116   3
   1  13  -1 1929.95 390.462   3
  -1  13   1 2775.07 455.053   3
   1  13   0 3338.72 501.084   3
  -1  13   0 4013.13 528.753   3
  -1  13  -1 585.534 258.856   3
   1  13   1 225.603 189.550   3
   1 -13   2 690.228 216.243   8
   1  13   2 671.064 313.502   3
  -1  13  -2 298.057 206.029   3
  -1  13  -3 5803.70 658.882   3
   1  13   3 6486.36 693.498   3
   1 -13   3 5205.55 562.549   8
   1 -13   4 15214.1 1038.11   8
   1  13   4 15184.3 1093.90   3
  -1  13  -4 16252.0 1128.79   3
  -1  13  -4 16333.7 953.172   5
  -1  13  -5 2576.57 472.351   3
   1  13   5 2170.90 427.000   3
   1 -13   5 1668.33 360.708   8
   1  13   5 2088.74 399.510   6
   1  13   6 17603.1 1229.46   3
  -1  13  -6 16174.8 1174.03   3
   1  13   6 13333.8 1096.44   6
   1 -13   6 14280.9 1100.99   8
  -1 -13  -6 15050.5 1033.73   4
   1  13   7-178.992 241.783   3
  -1  13  -7 283.668 233.957   1
   1  13   7 68.6688 191.177   6
  -1  13  -7 214.910 202.800   3
   1 -13   7 151.109 245.334   8
  -1  13  -8 833.699 311.246   1
   1 -13   8 618.428 271.050   8
   1  13   8 393.300 200.315   6
  -1  13  -8 376.050 194.890   3
   1  13   8 987.939 333.673   3
  -1  13  -9 686.747 300.496   1
   1  13   9 893.332 341.084   3
   1  13   9 849.205 309.207   6
   1 -13   9 905.006 312.469   8
   1  13  10 2248.32 541.536   6
   1  13  10 2049.25 471.042   3
  -1  13 -10 1757.33 432.847   1
  -1 -13 -11 611.837 153.786  14
   1  13  11 840.242 374.782   3
   1  13  11 190.042 171.639   6
  -1 -13 -11 363.333 124.286  61
  -1 -13 -11 283.167 120.858  12
   1 -13  11 531.562 135.749  22
   1  13  11 447.779 140.112  20
   1 -13  11 396.008 122.156  41
   1  13  11 396.304 140.591  56
  -1  13 -11 499.058 131.996  23
  -1  13 -11 341.961 114.858  53
  -1  13 -11 1044.47 403.792   1
  -1 -13 -12 761.338 175.884  12
  -1  13 -12 734.409 149.146  53
  -1  13 -12 894.803 174.770  23
   1  13  12 981.255 182.711  20
   1  13  12 683.364 149.909  56
  -1  13 -12 674.677 137.501  35
   1 -13  12 811.255 171.160  22
  -1 -13 -12 704.030 152.449  14
   1 -13  12 801.584 167.682  41
   1  13  13 2207.50 253.709  56
   1 -13  13 1651.30 228.848  22
   1  13  13 1656.93 227.982  20
  -1  13 -13 1768.56 220.332  53
  -1  13 -13 1758.98 223.414  23
  -1 -13 -13 1844.33 260.648  12
  -1 -13 -13 1785.33 240.276  14
  -1  13 -13 1480.20 202.268  35
  -1 -13 -14 11778.5 633.233  12
  -1 -13 -14 13040.1 642.453  14
   1  13  14 13026.2 641.078  20
   1 -13  14 13260.4 627.211  22
  -1  13 -14 13045.8 620.783  35
  -1  13 -14 12986.2 610.020  53
   1  13  14 12136.7 602.364  56
  -1 -13 -14 12844.2 638.298  42
  -1  13 -14 14051.5 627.923  23
  -1  13 -15 4307.90 340.306  53
   1  13  15 3626.70 322.352  20
  -1 -13 -15 3151.43 327.008  12
  -1  13 -15 4084.60 334.034  23
  -1  13 -15 4071.10 328.789  35
  -1 -13 -15 3886.39 345.524  42
   1 -13  15 3116.17 303.159  22
  -1 -13 -15 4033.69 346.925  14
   1 -13  16 528.343 145.077  22
  -1  13 -16 621.581 148.161  23
   1  13  16 660.960 162.125  20
  -1 -13 -16 706.401 167.869  42
  -1  13 -16 340.767 124.305  35
  -1 -13 -16 766.325 175.125  14
  -1 -13 -16 555.691 167.505  12
  -1 -13 -17 407.286 141.990  12
  -1  13 -17 299.940 126.983  23
   1  13  17 476.718 156.157  20
  -1 -13 -17 460.319 138.433  14
  -1  13 -17 581.417 152.465  35
  -1 -13 -17 557.199 146.446  42
   1 -13  17 287.893 115.755  22
  -1 -13 -18 420.635 131.601  14
  -1  13 -18 305.896 117.871  23
   1  13  18 150.306 105.712  20
  -1  13 -18 382.523 128.166  35
  -1 -13 -18 289.698 121.132  42
  -1 -13 -19 463.702 120.787  14
  -1  13 -19 607.359 132.490  23
  -1 -13 -19 534.075 127.137  42
   1  13  19 322.123 121.502  20
   1 -13  19 604.660 144.073  56
  -1  13 -19 429.064 121.735  35
   1  13  20 175.715 92.1438  20
  -1 -13 -20 165.873 83.6968  42
  -1  13 -20 325.304 106.473  38
   1 -13  20 222.648 95.2343  56
   1 -13  20 95.5555 63.9649  46
  -1  13 -20 214.920 82.2355  23
  -1  13 -20 214.056 87.5465  35
   1 -13  21-54.0606 64.2449  56
   1  13  21-42.6317 69.4005  20
  -1  13 -21 62.2635 66.1890  38
  -1 -13 -21 87.0384 68.2879  26
  -1  13 -21 86.0797 62.5940  16
  -1  13 -21-26.1440 53.9466  23
  -1  14  21 54.3875 61.2511  20
   1 -14 -21 47.8502 61.2036  26
   1  14 -21-15.0549 60.2394  38
  -1 -14  21-19.2789 49.3373  46
   1 -14 -21-70.3991 65.0717  42
   1  14 -21 44.7156 47.8987  23
  -1 -14  21 18.2411 57.2942  56
  -1 -14  20-55.5713 73.2043  56
   1 -14 -20-20.6359 78.7822  26
   1 -14 -20 91.7030 80.5078  42
  -1  14  20 16.2253 74.5934  20
   1  14 -20 193.835 81.3893  23
  -1 -14  20 120.069 73.8268  46
   1 -14 -19 66.5738 89.8761  42
  -1 -14  19 167.154 100.312  46
  -1 -14  19 141.905 93.8949  56
  -1  14  19 97.7403 109.192  20
   1  14 -19-80.3549 75.0696  35
   1 -14 -19 133.900 77.7689  13
   1 -14 -19 117.099 95.9584  14
   1  14 -19 116.043 86.1689  23
   1  14 -18 1668.42 191.097  35
   1  14 -18 2383.69 224.331  23
   1 -14 -18 1932.42 217.432  42
   1 -14 -18 1628.05 210.652  14
  -1  14  18 2159.84 240.818  20
   1 -14 -18 1925.11 211.951  13
   1  14 -17 1724.56 207.212  23
   1 -14 -17 1386.50 208.953  42
   1  14 -17 1182.24 170.925  35
   1 -14 -17 1495.52 213.776  14
  -1  14  17 1356.95 208.094  20
   1 -14 -17 1377.34 197.214  13
  -1  14  16-84.4549 125.582  20
   1  14 -16 77.4957 96.4563  23
   1 -14 -16 121.713 115.599  14
   1  14 -16 48.7287 92.1281  35
   1 -14 -16 134.503 110.484  13
  -1 -14  15 561.692 141.623  22
   1  14 -15 999.791 170.360  23
  -1  14  15 985.225 186.364  20
   1  14 -15 902.371 169.659  53
   1  14 -15 938.626 159.661  35
   1 -14 -15 1120.07 180.409  13
   1 -14 -15 1103.49 205.867  14
   1  14 -14 2706.71 269.746  53
  -1  14  14 3013.90 304.101  20
   1 -14 -14 3084.34 301.340  13
   1 -14 -14 2975.05 316.980  14
   1  14 -14 2771.46 258.950  35
   1  14 -14 2933.63 273.553  23
  -1 -14  14 2438.59 271.780  22
   1  14 -13 2072.34 236.917  53
   1 -14 -13 1622.75 219.092  13
   1 -14 -13 1709.61 246.248  12
   1 -14 -13 2147.34 267.396  14
  -1 -14  13 2073.56 244.601  22
   1  14 -13 1978.07 230.770  23
  -1 -14  13 1354.83 208.257  41
  -1  14  13 1878.64 239.596  20
   1  14 -13 1900.02 224.094  35
   1  14 -12 3096.29 276.419  53
   1 -14 -12 2659.22 279.405  13
   1  14 -12 3788.99 310.816  23
  -1 -14  12 3418.72 308.411  22
   1 -14 -12 3381.32 320.423  14
   1 -14 -12 2621.57 290.825  12
   1  14 -12 3357.00 289.038  35
  -1 -14  12 3364.11 312.911  41
  -1  14  12 3490.17 314.635  20
   1  14 -11 14827.5 622.281  53
  -1 -14  11 14991.8 659.102  22
   1 -14 -11 14995.9 679.484  14
   1 -14 -11 13206.8 653.625  12
   1  14 -11 14214.4 611.077  35
  -1  14  11 14382.1 660.226  20
  -1 -14  11 14945.2 665.986  41
   1 -14 -11 13742.7 649.071  13
  -1  14  10 12144.4 1117.75   3
   1  14 -10 12679.3 1193.98   1
  -1 -14  10 12212.8 652.498  26
   1 -14 -10 13244.1 636.482  12
  -1 -14  10 15400.0 644.908  22
  -1  14  10 13533.6 625.115  20
   1 -14 -10 14830.7 652.083  14
   1 -14  -9 336.571 224.415   4
  -1  14   9 1188.73 369.187   3
   1  14  -9 431.085 258.155   3
   1  14  -9 421.513 228.752   1
   1  14  -8 36051.3 1949.56   1
   1 -14  -8 34542.1 1837.60   4
   1  14  -8 35064.7 1874.89   3
  -1  14   8 33599.7 1826.54   3
  -1  14   7 3261.45 530.401   3
   1 -14  -7 3537.81 563.140   4
   1  14  -7 2852.61 502.472   3
   1 -14  -6 39888.7 1947.30   4
  -1  14   6 42330.9 1994.25   3
   1  14  -6 42274.9 2001.27   3
  -1  14   5 2819.27 496.376   3
   1 -14  -5 2046.05 414.881   4
   1  14  -5 2662.08 477.654   3
  -1  14   4 1886.97 401.654   3
   1  14  -4 2945.44 486.114   3
   1  14  -3 10515.6 907.012   3
  -1  14   3 10404.8 903.369   3
   1  14  -2-65.8586 144.130   3
  -1  14   2 264.574 218.414   3
   1  14  -1 542.981 246.055   3
  -1  14   1 132.388 192.113   3
   1  14   0 583.542 233.096   3
  -1  14   0 837.276 519.735   3
  -1  14  -1 5881.64 680.570   3
   1  14   1 5776.20 676.195   3
  -1  14  -2 663.092 280.063   3
   1  14   2 416.297 208.341   3
   1  14   3 215.531 189.364   3
   1 -14   3 124.221 173.921   8
  -1  14  -3 64.5418 190.093   3
  -1  14  -4 450.487 167.312   5
   1  14   4 591.869 243.919   3
   1 -14   4 254.782 142.870   8
  -1  14  -4 53.2239 142.234   3
   1 -14   5 3301.49 509.968   8
  -1  14  -5 3559.46 554.619   3
   1  14   5 3508.81 562.539   3
   1 -14   6 3011.94 521.564   8
   1  14   6 2921.25 531.732   3
  -1  14  -6 2474.22 501.180   3
  -1  14  -7 34763.0 1873.13   1
  -1  14  -7 36494.1 1945.44   3
   1  14   7 34418.8 1943.13   6
   1 -14   7 36335.8 1931.44   8
   1  14   7 35888.9 1932.58   3
  -1  14  -8 12082.0 1092.13   3
  -1  14  -8 11233.9 1053.41   1
   1  14   8 10485.9 1088.56   6
   1  14   8 11159.2 1055.69   3
   1 -14   8 12833.6 1148.50   8
   1  14   9 28554.1 1871.95   6
   1  14   9 24487.0 1646.06   3
  -1  14  -9 29129.5 1757.88   1
   1 -14  10 12662.9 590.154  41
  -1  14 -10 13373.8 583.767  53
  -1 -14 -10 12271.1 599.750  14
  -1 -14 -10 11982.5 569.678  61
  -1 -14 -10 13449.7 643.452  12
   1 -14  10 13071.8 600.505  22
   1  14  10 12673.8 1258.89   6
   1  14  10 12638.4 592.952  20
   1  14  10 11803.6 1142.65   3
  -1  14 -10 11128.9 1105.66   1
  -1 -14 -11 22876.6 834.027  61
  -1 -14 -11 23035.2 874.841  14
  -1  14 -11 22673.9 825.422  53
   1  14  11 22525.2 858.079  20
  -1 -14 -11 22003.6 886.511  12
   1 -14  11 22769.0 857.859  41
  -1  14 -11 22939.8 830.914  23
   1 -14  11 23485.1 872.058  22
  -1  14 -12 217.606 126.808  53
  -1  14 -12 204.972 136.826  23
  -1  14 -12 133.553 116.664  35
  -1 -14 -12 136.408 104.399  12
   1  14  12 6.18469 110.953  20
   1 -14  12-23.0185 120.271  22
   1 -14  12 213.879 126.857  41
  -1 -14 -12 228.377 130.835  14
  -1 -14 -12 177.336 93.5176  61
  -1 -14 -13 9549.71 541.051  14
  -1  14 -13 9112.56 505.962  53
   1  14  13 9765.54 536.372  20
  -1 -14 -13 9708.05 568.137  12
  -1  14 -13 9828.86 524.561  35
  -1  14 -13 9903.69 520.988  23
   1 -14  13 9669.24 540.684  22
   1  14  14 2899.25 293.946  20
  -1  14 -14 3071.66 299.227  23
  -1 -14 -14 2522.14 299.077  12
  -1 -14 -14 2424.14 287.222  42
  -1  14 -14 2867.62 279.261  53
  -1 -14 -14 2921.74 295.638  14
   1 -14  14 3016.99 295.661  22
  -1  14 -14 3411.58 311.362  35
  -1  14 -15 593.454 146.286  53
  -1 -14 -15 873.814 175.395  42
   1  14  15 807.525 172.149  20
  -1 -14 -15 787.545 175.562  14
  -1  14 -15 733.145 167.716  23
  -1 -14 -15 698.249 170.484  12
   1 -14  15 1037.05 190.994  22
  -1  14 -15 1010.56 176.274  35
  -1 -14 -16 5821.26 397.212  14
  -1 -14 -16 5079.95 384.975  42
  -1  14 -16 5186.89 370.600  35
  -1  14 -16 5150.17 366.308  23
   1  14  16 5100.99 380.255  20
  -1 -14 -16 4337.39 363.639  12
   1 -14  16 5262.83 373.365  22
  -1  14 -17-81.8036 118.174  23
  -1 -14 -17 2.03900 92.0587  14
   1  14  17-113.968 123.226  20
  -1  14 -17-29.5064 87.8755  35
  -1 -14 -17-10.7066 121.946  42
   1  14  18 670.494 147.847  20
  -1 -14 -18 547.311 132.782  42
  -1  14 -18 510.773 127.969  23
  -1 -14 -18 633.199 136.471  14
  -1  14 -18 498.982 125.174  35
   1 -14  19 72.9264 95.7089  56
  -1  14 -19 14.8419 90.6822  35
  -1  14 -19 121.617 92.6076  23
  -1 -14 -19 176.122 92.1318  42
   1  14  19 29.5757 77.0818  20
  -1 -14 -20 220.689 75.6050  42
  -1  14 -20 99.7193 76.9616  38
  -1  14 -20 248.453 86.0792  23
   1  14  20 34.7695 70.5964  20
   1 -14  20 111.980 72.4741  56
   1 -14  20 170.015 63.0328  46
  -1 -14 -20 193.318 82.3443  26
  -1  14 -21 825.270 105.230  38
  -1  14 -21 1147.28 111.487  23
   1 -14  21 1145.01 123.598  56
  -1 -14 -21 1111.12 122.714  26
   1  14  21 1093.75 115.931  20
  -1  14 -21 1137.30 112.797  16
  -1 -15  21 166.612 66.4067  56
   1  15 -21 46.0366 57.0320  38
   1  15 -21 129.609 58.5593  16
  -1  15  21 247.588 71.2744  20
   1 -15 -21 222.192 77.8384  26
   1 -15 -21 201.892 61.9077  42
   1  15 -21 89.1782 53.1436  23
   1 -15 -20 1108.55 141.168  26
   1 -15 -20 1115.28 133.048  42
  -1  15  20 1092.50 142.218  20
   1  15 -20 1217.90 138.940  23
  -1 -15  20 978.537 122.148  46
  -1 -15  20 859.048 121.333  56
   1 -15 -19 193.760 92.6741  42
  -1  15  19 218.550 91.0227  20
   1 -15 -19 280.411 114.977  26
  -1 -15  19 192.235 95.1035  56
   1  15 -19 23.1326 74.8992  23
   1  15 -19 162.217 69.4119  35
  -1 -15  19 259.160 97.1420  46
   1 -15 -18 384.169 127.213  14
   1 -15 -18 302.948 98.2021  13
   1 -15 -18 533.031 145.759  42
   1  15 -18 770.234 138.442  23
   1  15 -18 485.736 111.422  35
  -1  15  18 523.034 145.775  20
  -1  15  17 1015.91 175.939  20
   1  15 -17 1164.30 163.043  35
   1  15 -17 984.537 160.976  23
   1 -15 -17 1268.24 185.692  13
   1 -15 -17 1344.25 210.294  42
   1 -15 -17 961.295 180.020  14
   1  15 -16 121.036 107.251  23
   1  15 -16-16.4078 87.7440  35
  -1  15  16-32.5472 127.863  20
   1 -15 -16 131.307 118.941  14
   1 -15 -16 179.607 142.972  42
   1 -15 -16-35.5229 98.2357  13
   1  15 -15 152.634 107.414  23
   1 -15 -15 295.617 141.098  14
   1 -15 -15 330.002 117.233  13
  -1  15  15 374.672 149.962  20
   1  15 -15 315.684 117.107  53
   1  15 -15 180.298 100.201  35
  -1 -15  15 263.751 148.601  22
  -1 -15  14 1087.65 201.671  22
   1  15 -14 1115.27 179.347  35
  -1  15  14 952.702 186.963  20
   1  15 -14 696.162 150.578  53
   1 -15 -14 1045.94 199.116  14
   1 -15 -14 1105.06 186.077  13
   1  15 -14 1099.87 184.210  23
   1  15 -13 485.029 133.933  53
  -1 -15  13 529.543 166.127  22
   1 -15 -13 216.224 109.573  61
   1 -15 -13 426.487 160.822  13
  -1  15  13 354.139 128.702  20
   1  15 -13 420.474 117.788  35
   1  15 -13 455.947 142.343  23
   1 -15 -13 528.099 158.047  14
  -1 -15  13 453.103 154.978  41
  -1  15  12 539.657 147.169  20
  -1 -15  12 164.832 122.176  41
   1 -15 -12 339.338 136.064  13
   1  15 -12 286.342 117.911  53
   1  15 -12 468.606 127.840  23
  -1 -15  12 340.582 109.879  22
   1  15 -12 410.980 124.327  35
   1 -15 -12 415.764 146.349  14
  -1  15  11 2061.01 245.328  20
   1 -15 -11 2421.16 272.022  14
   1  15 -11 1834.91 217.097  53
  -1 -15  11 2204.14 258.885  22
  -1 -15  11 2436.97 270.250  41
   1 -15 -11 2098.75 247.325  13
  -1 -15  10 5861.69 455.684  26
  -1 -15  10 6564.02 419.934  64
  -1  15  10 7219.25 446.238  20
   1  15 -10 7265.81 415.181  53
  -1 -15  10 6995.85 440.915  41
   1 -15 -10 6667.56 437.173  14
  -1  15  10 6125.72 829.775   3
  -1 -15  10 7459.81 444.196  22
   1 -15 -10 6970.64 439.114  13
  -1 -15   9 13173.9 600.838  22
   1 -15  -9 13933.6 631.145  14
  -1  15   9 13889.6 629.131  20
  -1 -15   9 12963.7 660.962  26
   1  15  -9 12630.1 1190.14   1
  -1  15   9 13754.4 1180.79   3
   1  15  -9 13914.4 1200.49   3
   1 -15  -8 16.1272 237.364   4
   1  15  -8-181.914 208.197   1
  -1  15   8 295.369 257.504   3
  -1  15   7 19905.9 1391.81   3
   1 -15  -7 20617.2 1417.89   4
   1  15  -7 19426.0 1392.64   3
  -1  15   6 4049.25 616.332   3
   1  15  -6 4215.00 628.693   3
   1  15  -5-43.3038 173.851   3
  -1  15   5 315.016 168.125   3
   1  15  -4 2319.43 451.071   3
  -1  15   4 3264.31 545.795   3
   1  15  -3 19.0646 146.709   3
  -1  15   3 512.036 254.881   3
   1  15  -2 9406.19 889.132   3
  -1  15   2 9471.04 886.262   3
  -1  15   1 581.742 246.974   3
   1  15  -1 738.394 292.378   3
   1  15   0 6889.43 770.858   3
  -1  15   0 9201.69 880.282   3
  -1  15  -1 11571.5 994.302   3
   1  15   1 11610.9 1012.96   3
  -1  15  -2 18.2066 166.134   3
   1  15   2 56.5184 215.755   3
   1  15   3 10708.1 979.212   3
  -1  15  -3 10609.5 980.334   3
  -1  15  -4 3515.49 561.745   3
   1  15   4 3866.68 583.490   3
   1  15   5 9554.08 964.393   3
  -1  15  -5 9182.10 933.988   3
  -1  15  -6 7159.17 845.836   3
   1  15   6 6952.75 834.409   3
   1 -15   6 8817.81 888.561   8
  -1  15  -7 9812.61 1012.36   3
   1  15   7 9656.02 1005.54   3
  -1  15  -7 7763.09 884.673   1
   1 -15   7 9289.65 968.703   8
  -1  15  -8 226.856 210.474   1
   1  15   8-301.272 281.878   3
  -1  15  -8 114.828 205.275   3
   1  15   9 634.715 136.982  20
   1  15   9 69.0563 182.935   3
  -1  15  -9 68.4551 168.309   1
  -1 -15  -9 235.130 111.156  57
  -1  15  -9 746.668 146.664  53
  -1 -15  -9 292.693 127.882  14
  -1 -15  -9 671.928 163.972  12
   1 -15   9 450.082 131.604  41
   1 -15   9 256.181 110.896  22
  -1 -15 -10 208.203 92.7864  14
  -1  15 -10 272.728 110.293  53
   1 -15  10 229.790 134.100  26
   1  15  10 405.260 111.223  20
  -1 -15 -10 250.083 97.4721  61
   1 -15  10 645.445 156.820  22
  -1 -15 -10 345.041 139.472  12
   1 -15  10 321.025 105.601  41
   1 -15  11 6590.70 431.327  41
  -1 -15 -11 6252.50 449.536  12
  -1 -15 -11 6803.86 426.677  61
  -1  15 -11 6289.26 403.318  53
  -1  15 -11 6906.03 424.235  23
  -1 -15 -11 6824.46 451.297  14
   1 -15  11 6767.24 432.662  22
   1  15  11 6977.08 447.160  20
  -1  15 -12 226.444 111.241  23
   1  15  12 237.988 118.780  20
   1 -15  12 378.107 134.425  41
  -1 -15 -12 322.723 132.984  12
  -1 -15 -12 312.492 131.279  14
  -1  15 -12 148.865 102.976  53
   1 -15  12 510.429 161.160  22
  -1  15 -12 253.820 112.678  35
  -1 -15 -12 297.405 119.053  61
  -1 -15 -13 4489.21 375.889  42
  -1  15 -13 5183.39 373.855  23
   1  15  13 4672.82 367.415  20
  -1 -15 -13 4634.68 334.999  61
  -1  15 -13 4599.89 351.531  53
  -1 -15 -13 4028.08 371.343  12
  -1 -15 -13 5220.04 391.457  14
   1 -15  13 5104.63 384.981  22
  -1  15 -13 5418.32 379.269  35
  -1 -15 -14 729.884 181.794  42
   1 -15  14 818.938 169.254  22
   1  15  14 1306.71 214.488  20
  -1 -15 -14 879.503 175.292  14
  -1  15 -14 837.737 183.848  35
  -1  15 -14 946.603 179.901  53
  -1 -15 -14 825.270 180.077  12
  -1  15 -14 920.410 182.089  23
  -1  15 -15 4901.79 358.695  35
  -1 -15 -15 3985.69 345.319  42
  -1 -15 -15 5059.64 377.847  14
   1 -15  15 5022.31 371.481  22
  -1  15 -15 5147.27 364.899  53
  -1  15 -15 5410.30 372.132  23
   1  15  15 5534.89 392.316  20
  -1  15 -16 736.638 157.864  35
  -1 -15 -16 817.524 170.098  42
   1 -15  16 682.051 165.439  22
   1  15  16 465.281 145.234  20
  -1  15 -16 838.764 166.896  23
  -1 -15 -16 769.955 166.607  14
  -1  15 -17 1654.21 205.598  23
  -1 -15 -17 1301.10 186.243  14
  -1 -15 -17 889.366 165.221  42
   1  15  17 1071.98 176.641  20
  -1  15 -17 1097.75 167.322  35
  -1  15 -18 1025.39 151.698  23
   1  15  18 1016.07 165.791  20
  -1 -15 -18 1248.90 174.242  42
  -1  15 -18 1230.61 160.610  35
   1 -15  19 38.2202 78.3214  56
  -1 -15 -19-14.8217 71.0732  42
  -1 -15 -19 83.8505 85.8971  26
  -1  15 -19-55.8905 68.7673  35
   1  15  19 23.9585 73.3347  20
  -1  15 -19-58.6997 68.4577  23
   1 -15  19 17.7385 65.7593  46
  -1  15 -20-14.2467 64.2169  38
  -1 -15 -20 175.619 83.8535  26
   1 -15  20 37.4471 52.6289  46
   1 -15  20 247.197 79.4105  56
  -1  15 -20 181.378 67.3441  16
   1  15  20 137.512 67.0400  20
  -1  15 -20 106.392 67.5869  23
  -1 -16  20 1519.62 139.318  46
  -1  16  20 1300.15 143.480  20
  -1 -16  20 1349.39 136.980  56
   1 -16 -20 1466.53 144.631  42
   1  16 -20 1080.95 118.937  23
   1 -16 -20 1401.14 149.649  26
  -1  16  19 3495.56 252.918  20
   1 -16 -19 3874.21 271.530  26
  -1 -16  19 3452.65 241.297  46
  -1 -16  19 3499.11 244.623  56
   1 -16 -19 3726.19 256.080  42
   1  16 -19 4041.91 250.693  23
  -1  16  18 2397.56 227.352  20
   1  16 -18 1913.59 178.706  35
   1  16 -18 2398.10 218.200  23
   1 -16 -18 2671.30 242.294  42
   1 -16 -18 2573.84 240.008  26
   1  16 -17 345.074 94.4246  35
   1 -16 -17 775.448 133.594  13
   1 -16 -17 512.555 146.090  26
   1  16 -17 485.714 119.448  23
  -1  16  17 596.466 151.813  20
   1 -16 -17 447.824 128.794  42
   1  16 -16 100.848 73.4255  35
  -1  16  16 28.7154 107.587  20
   1 -16 -16-34.7368 123.054  42
   1 -16 -16 147.363 110.300  14
   1 -16 -16 38.8930 82.4855  13
   1  16 -16-13.6694 89.1711  23
   1  16 -15 240.832 118.908  23
  -1 -16  15 161.421 129.327  22
   1 -16 -15 225.139 135.957  14
   1  16 -15-63.6329 101.095  35
   1  16 -15 68.4195 86.7979  53
  -1  16  15 193.085 114.741  20
   1 -16 -15 302.827 116.830  13
   1 -16 -15 41.9150 123.288  42
   1  16 -14 7891.58 445.839  53
  -1  16  14 7784.10 481.021  20
  -1 -16  14 8184.13 482.966  22
   1 -16 -14 6866.39 464.387  14
   1  16 -14 7940.58 455.962  23
   1 -16 -14 7116.25 449.240  13
   1  16 -14 7173.30 419.614  35
   1 -16 -13 2168.95 242.783  61
   1  16 -13 2300.19 243.460  53
   1 -16 -13 1647.42 236.579  14
   1  16 -13 1659.97 217.254  23
  -1  16  13 1824.11 241.666  20
   1 -16 -13 2112.02 233.790  57
  -1 -16  13 2019.76 254.040  41
   1 -16 -13 2015.22 246.751  13
  -1 -16  13 1639.31 225.152  22
   1 -16 -12 8857.38 506.903  13
  -1 -16  12 7412.10 476.182  41
   1  16 -12 8809.72 483.111  23
   1 -16 -12 7858.17 460.821  61
  -1  16  12 7824.29 486.140  20
   1 -16 -12 8209.25 508.071  14
  -1 -16  12 8034.49 490.696  22
   1  16 -12 7398.24 436.746  53
   1 -16 -12 7447.22 445.445  57
  -1 -16  11 1388.63 211.529  41
   1 -16 -11 1492.35 211.881  57
   1 -16 -11 1488.22 217.730  13
  -1 -16  11 1461.90 215.783  22
   1  16 -11 1405.67 201.872  53
  -1  16  11 1213.89 201.709  20
   1 -16 -11 806.309 181.337  14
  -1 -16  10 1695.33 223.784  41
   1  16 -10 2133.49 230.412  53
  -1 -16  10 2387.86 263.477  64
  -1 -16  10 2479.55 269.576  22
   1 -16 -10 2277.22 251.555  57
   1 -16 -10 1841.51 229.627  13
  -1 -16  10 2065.58 287.849  26
   1 -16 -10 2545.24 276.847  14
  -1  16  10 2158.52 256.163  20
  -1  16   9 267.156 282.253   3
  -1 -16   9 426.555 132.002  41
  -1 -16   9 632.223 148.972  64
   1  16  -9 521.568 121.267  53
   1 -16  -9 285.811 125.952  26
  -1 -16   9 443.069 147.776  26
   1 -16  -9 231.108 115.116  57
  -1 -16   9 475.737 128.178  22
   1  16  -9 574.980 302.541   3
  -1  16   9 252.315 100.394  20
   1 -16  -9 265.987 134.114  14
   1 -16  -9 418.128 135.574  13
  -1 -16   8 5002.17 359.282  64
   1 -16  -8 4907.24 351.899  57
   1  16  -8 4016.25 654.718   3
  -1 -16   8 4679.02 369.780  60
  -1 -16   8 4781.71 353.576  41
  -1  16   8 4712.09 727.382   3
   1 -16  -8 5048.27 373.795  26
   1 -16  -8 5130.60 364.520  13
   1  16  -8 5127.72 750.293   1
  -1 -16   8 4981.51 350.023  22
  -1 -16   8 5489.00 416.402  26
  -1  16   8 5391.31 370.618  20
  -1  16   7 10652.4 1031.28   3
   1  16  -7 10663.5 1080.33   1
   1  16  -7 9896.99 1005.51   3
  -1  16   6 1333.92 358.423   3
   1  16  -6 1072.08 371.951   3
   1  16  -5-36.0006 221.970   3
  -1  16   5 126.039 176.501   3
   1  16  -4 217.814 205.684   3
  -1  16   4-120.335 223.024   3
   1  16  -3 7974.55 879.934   3
  -1  16   3 7551.67 844.159   3
   1  16  -2 1376.32 395.823   3
  -1  16   2 1485.32 377.525   3
  -1  16   1 5334.28 697.589   3
   1  16  -1 4574.96 660.270   3
  -1  16   0 217.842 185.215   3
   1  16   0 81.9784 189.030   3
  -1  16  -1 5180.18 706.126   3
   1  16   1 5470.46 723.838   3
  -1  16  -2 332.323 270.799   3
   1  16   2 345.792 262.828   3
  -1  16  -3-169.171 191.098   3
   1  16   3-48.2235 160.988   3
   1  16   4 445.935 285.310   3
  -1  16  -4-145.186 182.234   3
   1  16   5 6342.65 814.416   3
  -1  16  -5 6837.48 841.819   3
  -1  16  -6 748.974 328.906   3
   1  16   6 615.512 308.478   3
   1  16   7 887.209 348.829   3
  -1 -16  -7 985.391 178.992  26
  -1  16  -7 781.924 316.006   1
  -1  16  -7 1048.21 397.885   3
   1 -16   8 12410.1 663.995  26
   1 -16   8 13543.8 612.906  22
   1  16   8 14363.3 624.336  20
  -1  16  -8 14389.0 612.858  53
  -1 -16  -8 14918.9 665.363  26
  -1  16  -8 13656.0 1233.16   1
  -1  16  -8 11677.7 1158.24   3
  -1 -16  -8 13672.4 600.623  57
   1 -16   8 13198.8 605.930  41
   1 -16   8 13031.4 595.610  64
   1  16   8 14339.8 1269.43   3
  -1  16  -9 5684.32 379.046  53
   1 -16   9 5761.19 394.167  22
   1  16   9 5674.59 387.985  20
   1 -16   9 5604.18 387.630  41
  -1 -16  -9 6214.03 391.384  57
   1 -16  10 155.629 160.700  26
   1  16  10 236.254 107.682  20
  -1 -16 -10 56.9093 125.557  61
   1 -16  10 102.812 116.775  22
   1 -16  10-0.24860 110.988  41
  -1  16 -10 191.417 106.335  53
  -1 -16 -10 45.1687 97.3748  14
   1 -16  11 23413.4 884.720  22
  -1 -16 -11 22949.1 891.923  14
   1  16  11 24188.4 891.713  20
   1 -16  11 21669.8 857.326  41
  -1  16 -11 23845.0 866.828  23
  -1 -16 -11 24043.3 875.791  61
  -1  16 -11 22622.0 849.658  53
  -1 -16 -11 23241.8 887.356  42
   1  16  12 6490.44 433.061  20
  -1  16 -12 6433.95 416.662  53
  -1 -16 -12 6993.83 432.634  61
   1 -16  12 7101.06 456.041  22
   1 -16  12 6710.82 440.582  41
  -1  16 -12 7293.75 446.994  23
  -1 -16 -12 6688.43 447.006  42
  -1 -16 -12 6381.28 444.997  14
  -1  16 -12 6892.19 432.824  35
  -1 -16 -13 7677.63 480.904  42
   1 -16  13 7767.46 481.365  22
  -1 -16 -13 7790.54 485.141  14
  -1  16 -13 7277.73 441.803  35
   1  16  13 7768.52 472.269  20
  -1 -16 -13 7944.88 444.711  61
  -1  16 -13 7731.75 459.930  23
  -1  16 -13 7228.34 443.808  53
  -1  16 -14 6728.88 417.360  35
  -1  16 -14 6287.32 409.992  53
  -1 -16 -14 6869.59 459.834  14
  -1 -16 -14 6981.63 454.465  42
   1 -16  14 6991.07 445.955  22
   1  16  14 7023.90 443.356  20
  -1  16 -14 6995.03 427.502  23
  -1 -16 -15 5118.44 375.132  42
  -1  16 -15 5390.80 364.847  23
  -1  16 -15 4928.63 347.055  35
  -1  16 -15 5012.99 356.930  53
   1  16  15 4981.70 360.574  20
   1 -16  15 4387.15 345.596  22
  -1  16 -16 2105.64 227.687  23
  -1 -16 -16 1779.62 232.459  42
   1 -16  16 1845.43 219.039  22
   1  16  16 1644.60 211.187  20
  -1  16 -16 1465.97 194.401  35
  -1 -16 -17 843.582 165.182  42
  -1  16 -17 1145.61 157.794  35
   1  16  17 871.478 150.088  20
  -1  16 -17 1074.21 161.135  23
  -1 -16 -17 697.727 156.882  26
  -1  16 -18 3280.95 240.004  35
  -1 -16 -18 3551.72 259.792  42
   1  16  18 3621.73 264.667  20
  -1 -16 -18 3795.05 285.774  26
  -1  16 -18 3369.21 248.164  23
  -1  16 -19 1228.66 135.448  35
  -1  16 -19 1329.21 155.103  38
  -1 -16 -19 1274.50 150.368  42
   1 -16  19 1237.71 150.828  56
   1 -16  19 1338.63 139.338  46
  -1 -16 -19 1342.00 156.204  26
   1  16  19 1184.81 143.227  20
  -1  16 -19 1502.53 153.471  23
   1 -16  20 167.433 67.9597  56
  -1  16 -20 196.473 62.6326  23
  -1  16 -20 241.661 68.6919  38
  -1 -16 -20 201.220 66.4357  26
  -1  16 -20 97.9824 49.0860  16
   1  16  20 185.782 70.2235  20
   1 -17 -20 193.019 60.1060  42
   1  17 -20 227.429 63.7984  23
  -1 -17  20 133.185 54.6789  46
   1 -17 -20 261.779 78.8902  26
   1  17 -20 58.3164 54.3149  38
  -1  17  19 314.414 84.0900  20
   1 -17 -19 146.053 71.9846  42
  -1 -17  19 378.405 92.2038  56
  -1 -17  19 334.443 91.5981  46
   1 -17 -19 255.854 88.1746  26
   1  17 -19 323.174 83.9863  23
   1  17 -18 311.002 94.6312  23
  -1  17  18 229.575 103.104  20
   1 -17 -18 82.2065 85.9499  26
   1 -17 -18 216.969 89.6441  42
  -1 -17  18 61.7554 82.3276  46
  -1  17  17 146.336 109.169  20
   1 -17 -17-122.866 116.520  42
   1 -17 -17-86.9313 101.437  26
   1  17 -17 17.9351 84.1141  23
   1 -17 -16 23.4760 81.4301  13
   1  17 -16 101.094 98.6181  23
  -1  17  16 149.114 105.588  20
   1 -17 -16 329.814 133.553  26
   1 -17 -16 383.453 145.899  42
   1 -17 -15 725.749 164.347  26
   1 -17 -15 568.442 136.297  13
  -1  17  15 897.453 173.274  20
   1  17 -15 772.041 150.662  23
   1  17 -15 843.884 150.490  53
   1 -17 -15 869.693 182.891  42
   1 -17 -14 2434.38 278.447  26
  -1 -17  14 2284.41 269.293  22
   1 -17 -14 1865.51 222.996  13
   1 -17 -14 1973.02 214.609  61
   1  17 -14 2208.29 238.228  23
   1  17 -14 1662.73 212.743  53
   1 -17 -14 1964.56 252.261  42
  -1  17  14 2055.93 249.207  20
   1 -17 -13 138.706 95.9472  13
  -1  17  13 432.962 132.879  20
   1  17 -13 119.229 114.056  23
  -1 -17  13 246.081 131.805  41
   1 -17 -13 86.3223 94.8214  61
  -1 -17  13 265.691 135.944  22
   1 -17 -13 409.688 156.742  26
   1  17 -13 189.595 102.821  53
   1 -17 -13 338.592 123.610  57
  -1 -17  12 1586.12 228.884  41
   1 -17 -12 1703.15 219.214  61
   1  17 -12 1110.68 180.516  53
  -1 -17  12 1263.79 195.386  22
   1  17 -12 1095.94 189.795  23
   1 -17 -12 1424.78 211.427  57
   1 -17 -12 1628.25 242.646  26
  -1  17  12 1409.38 222.173  20
   1 -17 -12 1203.61 187.320  13
  -1 -17  11 205.081 121.951  41
   1  17 -11 269.957 106.863  53
   1 -17 -11 178.465 113.195  57
  -1  17  11 21.4829 102.426  20
   1 -17 -11 289.984 142.237  26
  -1 -17  11 387.727 148.976  22
   1 -17 -11 472.695 148.324  13
   1  17 -10 4809.33 344.584  53
  -1 -17  10 4698.52 361.857  64
  -1  17  10 4810.17 377.844  20
  -1 -17  10 5769.85 395.925  22
  -1 -17  10 4961.00 386.218  41
   1 -17 -10 5056.55 376.511  57
   1 -17 -10 5741.76 416.159  26
  -1 -17  10 4724.89 415.912  26
   1 -17 -10 5342.29 386.778  13
  -1 -17   9 295.233 119.248  22
   1 -17  -9 794.177 172.971  26
  -1 -17   9 311.137 126.737  41
  -1 -17   9 630.568 168.064  26
   1 -17  -9 303.467 110.406  13
  -1 -17   9 500.438 146.795  64
   1 -17  -9 697.486 159.690  57
   1 -17  -9 568.062 141.625  51
   1  17  -9 460.366 123.624  53
  -1  17   9 441.493 148.004  20
   1 -17  -8 6271.58 414.192  13
  -1 -17   8 5561.33 419.410  60
  -1 -17   8 6137.04 410.759  41
   1 -17  -8 6286.00 408.421  57
  -1 -17   8 6107.97 398.104  22
  -1 -17   8 5557.78 430.969  26
  -1  17   8 6191.88 409.774  20
   1  17  -8 5343.96 358.854  53
  -1 -17   8 6330.62 412.812  64
   1 -17  -8 5314.42 370.332  51
   1 -17  -8 7280.17 456.834  26
   1  17  -7 2573.68 559.388   1
  -1  17   7 1845.25 225.006  20
  -1 -17   7 1628.50 204.723  64
   1  17  -7 1888.91 210.527  53
   1 -17  -7 1650.88 211.601  13
   1 -17  -7 1347.17 197.810  51
  -1 -17   7 2090.22 226.944  22
  -1 -17   7 1874.78 248.097  26
   1 -17  -7 1922.73 227.438  57
  -1  17   7 1723.57 458.427   3
   1 -17  -7 2255.30 258.715  26
   1  17  -7 1769.39 440.466   3
  -1 -17   7 1732.29 237.614  60
  -1 -17   6 19618.2 818.245  60
   1 -17  -6 22066.9 827.209  26
   1  17  -6 19316.5 1466.78   3
  -1 -17   6 20097.8 842.906  26
  -1  17   6 20721.2 1502.51   3
   1 -17  -6 21464.6 797.309  57
  -1  17   5 6945.93 856.507   3
   1  17  -5 4681.48 716.993   3
  -1  17   4 28943.6 1756.18   3
   1  17  -4 25719.7 1679.16   3
  -1  17   3 26582.3 1694.64   3
   1  17  -3 30731.8 1819.96   3
  -1  17   2 3932.44 654.909   3
   1  17  -2 2903.76 562.552   3
  -1  17   1 8724.81 941.969   3
   1  17  -1 8331.06 913.732   3
  -1  17   0 15653.8 1273.38   3
   1  17   0 17500.0 1350.01   3
  -1  17  -1 350.309 200.903   3
   1  17   1 479.008 217.010   3
   1  17   2 5379.67 742.154   3
  -1  17  -2 5174.03 736.117   3
  -1  17  -3 7907.85 906.474   3
   1  17   3 6914.72 878.234   3
  -1  17  -4 835.563 311.454   3
   1  17   4 465.506 283.204   3
  -1  17  -5 12450.5 1176.67   3
   1  17   5 16103.7 1343.31   3
   1 -17   6 305.400 134.019  49
  -1 -17  -6 238.752 125.198  26
   1 -17   6 261.093 137.494  60
  -1 -17  -6 401.645 134.288  57
  -1  17  -6 569.638 320.385   3
  -1  17  -6 151.086 92.7254  53
   1 -17   6 284.130 111.765  22
   1  17   6 209.185 288.022   3
   1 -17   6 203.573 157.056  26
  -1 -17  -7 2564.06 258.335  42
   1 -17   7 1910.83 249.829  60
   1 -17   7 2403.19 252.346  22
  -1 -17  -7 2662.39 279.710  26
   1 -17   7 2312.28 240.058  64
   1  17   7 2579.46 256.099  20
  -1  17  -7 2239.55 234.577  53
  -1 -17  -7 2395.30 246.645  57
   1 -17   7 2065.36 260.377  26
   1 -17   7 2250.77 242.374  41
   1 -17   8 2032.02 282.235  26
   1 -17   8 1906.83 231.281  22
  -1 -17  -8 2098.74 239.896  57
   1  17   8 2155.90 233.623  20
  -1 -17  -8 2141.86 243.935  42
  -1  17  -8 2017.04 227.583  53
   1 -17   8 2134.53 239.680  64
   1 -17   8 2239.39 245.669  41
  -1 -17  -8 2189.08 263.848  26
  -1 -17  -9 619.687 170.082  26
  -1  17  -9 303.074 120.795  53
  -1 -17  -9 190.462 116.634  61
   1  17   9 305.941 118.629  20
  -1 -17  -9 477.209 146.200  42
   1 -17   9 505.808 148.622  22
  -1 -17  -9 435.526 129.086  57
   1 -17   9 363.460 127.178  41
  -1 -17 -10 183.555 89.6644  57
  -1 -17 -10 653.060 178.501  26
  -1 -17 -10 587.403 167.512  42
   1 -17  10 582.810 155.492  41
   1  17  10 438.343 138.808  20
  -1 -17 -10 409.200 145.711  61
  -1  17 -10 339.058 135.287  53
   1 -17  10 315.791 128.510  22
  -1  17 -11 5114.23 367.818  23
   1  17  11 5141.24 379.350  20
  -1 -17 -11 4973.04 380.335  61
   1 -17  11 5457.37 400.730  22
  -1  17 -11 5489.77 378.150  35
  -1 -17 -11 5479.87 396.480  42
  -1  17 -11 5145.23 371.261  53
   1 -17  11 4858.55 370.689  41
  -1 -17 -11 5849.89 426.507  26
  -1 -17 -12 8069.80 464.138  61
   1 -17  12 7258.41 460.378  41
  -1 -17 -12 7481.17 476.393  42
  -1 -17 -12 8153.21 507.579  26
  -1  17 -12 7785.72 458.355  53
   1  17  12 7725.34 466.717  20
  -1  17 -12 7988.80 459.222  35
   1 -17  12 7703.47 471.059  22
  -1  17 -12 7773.29 458.737  23
   1 -17  13 4625.08 366.737  22
  -1  17 -13 4758.96 346.979  35
   1  17  13 4760.24 356.950  20
  -1  17 -13 4675.99 348.183  53
  -1 -17 -13 4408.26 358.301  42
  -1  17 -13 4573.33 349.113  23
  -1 -17 -13 4850.46 395.309  26
  -1 -17 -13 4575.22 342.056  61
   1  17  14 7964.55 469.028  20
   1 -17  14 10241.5 525.129  22
  -1 -17 -14 9416.77 463.590  61
  -1 -17 -14 9142.25 513.777  42
  -1 -17 -14 9332.94 538.558  26
  -1  17 -14 8755.03 478.353  53
  -1  17 -14 9250.29 489.177  23
  -1  17 -14 9180.87 479.749  35
  -1  17 -15 311.755 121.711  53
   1 -17  15 617.953 141.879  22
   1  17  15 419.557 142.355  20
  -1  17 -15 256.522 97.8610  35
  -1 -17 -15 449.522 140.071  42
  -1 -17 -15 194.698 121.100  26
  -1  17 -15 498.623 144.039  23
  -1  17 -16 2591.91 242.255  23
  -1  17 -16 2143.14 209.915  35
   1  17  16 2418.32 248.198  20
  -1 -17 -16 2311.38 252.183  26
  -1 -17 -16 1992.38 220.288  42
   1 -17  16 2622.55 249.581  22
  -1  17 -17-91.8095 82.6131  35
  -1 -17 -17 13.4223 95.4012  42
  -1  17 -17-1.34474 84.6529  23
  -1 -17 -17 98.1875 107.959  26
   1  17  17 116.881 93.7463  20
  -1  17 -18 669.549 116.949  23
  -1 -17 -18 1015.80 140.102  42
   1  17  18 909.026 133.287  20
  -1 -17 -18 824.467 144.220  26
  -1  17 -18 602.376 99.0446  35
   1 -17  19 25.3463 56.6312  46
   1 -17  19 130.851 81.7956  56
  -1 -17 -19 47.6956 74.0485  26
   1  17  19 120.682 63.6624  20
  -1  17 -19 47.1257 66.0742  38
  -1  17 -19 118.101 68.6268  23
  -1 -18  19 283.920 79.6090  46
   1 -18 -19 330.346 85.2457  26
  -1 -18  19 441.842 82.0602  56
   1  18 -19 317.238 73.5176  23
   1 -18 -19 400.991 93.0343  42
   1 -18 -18 3065.95 234.546  26
  -1 -18  18 2939.78 221.356  46
   1  18 -18 2678.51 204.165  23
  -1  18  18 2980.06 223.994  20
   1 -18 -18 3143.63 232.826  42
  -1 -18  18 3152.27 219.417  56
   1 -18 -17-44.8591 87.7743  26
  -1  18  17 3.21723 78.2842  20
   1 -18 -17-32.3193 89.6983  42
   1  18 -17 19.7879 79.8242  23
   1 -18 -16 4677.78 324.122  42
  -1  18  16 4611.76 323.147  20
   1 -18 -16 4918.32 350.319  26
   1  18 -16 4821.23 314.240  23
   1  18 -15 252.401 104.813  23
   1 -18 -15 187.864 138.491  26
   1  18 -15 157.337 92.3166  53
  -1  18  15 225.239 122.375  20
   1 -18 -15 314.902 105.811  13
   1 -18 -15 185.396 120.241  42
   1 -18 -14 1881.92 210.155  61
  -1  18  14 2099.94 256.555  20
  -1 -18  14 2258.33 252.797  22
   1 -18 -14 1506.73 224.457  42
   1  18 -14 1956.63 223.735  23
   1 -18 -14 2693.44 287.038  26
   1  18 -14 2259.09 229.167  53
   1 -18 -14 1888.18 223.266  13
   1 -18 -13 2723.27 284.628  42
   1 -18 -13 2823.97 262.081  57
   1 -18 -13 2744.55 292.557  26
   1  18 -13 3071.95 286.428  23
  -1 -18  13 2678.01 284.659  22
   1 -18 -13 2375.53 250.804  61
  -1 -18  13 3121.20 299.432  41
  -1  18  13 2707.24 276.487  20
   1 -18 -13 2842.26 278.322  13
   1  18 -13 2879.77 265.679  53
   1 -18 -12-40.5991 100.978  13
  -1 -18  12 85.1834 119.545  22
   1  18 -12 214.102 132.304  23
   1  18 -12 112.292 87.1255  53
   1 -18 -12 293.458 143.630  26
   1 -18 -12 271.614 118.982  61
   1 -18 -12-41.3226 100.407  57
  -1 -18  12 58.2934 105.896  41
  -1  18  12 248.131 136.967  20
  -1 -18  11 7892.11 476.233  22
   1 -18 -11 7769.27 493.612  26
   1 -18 -11 7679.03 454.409  57
  -1  18  11 7886.73 486.238  20
  -1 -18  11 6922.88 459.911  41
   1  18 -11 7544.91 453.090  23
   1  18 -11 7699.43 443.926  53
   1 -18 -11 8076.95 479.459  13
  -1 -18  10 2500.14 314.686  26
   1  18 -10 2976.95 275.376  53
   1 -18 -10 3227.05 325.080  26
   1 -18 -10 2976.77 282.635  57
  -1 -18  10 2712.21 281.264  22
  -1  18  10 3423.02 312.026  20
  -1 -18  10 2525.91 270.684  64
  -1 -18  10 2315.24 259.601  41
   1 -18 -10 3059.57 288.858  13
  -1 -18   9 10147.2 614.166  26
   1 -18  -9 10284.0 530.496  51
   1  18  -9 10375.9 518.133  53
   1 -18  -9 10594.3 558.351  13
  -1 -18   9 9863.69 525.456  22
   1 -18  -9 10533.7 549.412  57
   1 -18  -9 10897.9 585.303  26
  -1 -18   9 10264.2 551.911  41
  -1 -18   9 9824.08 535.986  64
  -1  18   9 9360.33 532.043  20
   1 -18  -8 13480.4 639.628  57
  -1 -18   8 14337.9 659.308  41
   1 -18  -8 14243.8 643.539  51
  -1 -18   8 13938.5 631.449  22
   1 -18  -8 15309.9 698.318  26
  -1  18   8 13750.2 645.812  20
  -1 -18   8 14085.4 644.607  64
   1  18  -8 13990.2 613.216  53
   1 -18  -8 14557.3 657.016  13
  -1 -18   8 12396.4 681.462  26
   1 -18  -7 7020.37 442.338  13
   1 -18  -7 7369.48 468.222  26
  -1 -18   7 6200.96 460.009  26
   1 -18  -7 7024.86 434.683  51
  -1 -18   7 6330.04 411.509  64
   1 -18  -7 6422.87 419.557  57
  -1 -18   7 6105.70 445.545  60
  -1 -18   7 6833.79 409.213  22
   1  18  -7 6651.70 400.615  53
   1 -18  -6 15602.2 679.999  51
  -1 -18   6 16117.9 654.960  22
  -1 -18   6 15382.5 725.243  60
   1 -18  -6 16958.1 729.668  26
   1  18  -6 15521.3 646.879  53
  -1 -18   6 16451.2 757.007  26
  -1 -18   6 15470.9 668.256  64
  -1 -18   6 15396.0 675.829  19
   1 -18  -6 15903.2 690.785  13
   1 -18  -6 16371.3 697.699  57
  -1 -18   5 4875.27 353.974  64
   1 -18  -5 5248.09 388.180  26
   1 -18  -5 5971.76 407.156  60
  -1 -18   5 5773.95 420.157  60
   1 -18  -5 5218.79 373.564  57
   1  18  -5 6594.30 864.305   3
   1 -18  -5 4955.59 361.743  13
  -1 -18   5 5036.25 357.882  19
   1 -18  -5 4811.17 354.478  51
  -1  18   5 4497.47 710.661   3
   1  18  -5 5244.11 348.925  53
  -1 -18   5 4826.28 393.704  26
  -1  18   4 4561.60 711.260   3
   1 -18  -4 4935.07 363.407  60
  -1 -18   4 4702.80 358.554  13
  -1 -18   4 5104.31 393.836  26
   1 -18  -4 5086.94 359.681  51
   1 -18  -4 4922.24 371.892  26
   1 -18  -4 5631.75 380.571  57
  -1 -18   4 5246.80 388.575  60
   1  18  -4 4567.06 713.383   3
   1 -18  -4 5562.79 383.689  13
  -1 -18   4 4713.65 359.388  49
   1 -18  -3 27345.7 944.623  57
  -1  18   3 29126.7 1804.46   3
   1  18  -3 29479.9 1841.72   3
  -1 -18   3 26949.1 978.938  60
   1  18  -2 5056.77 757.041   3
  -1  18   2 6568.39 833.611   3
  -1  18   1 11382.1 1109.48   3
   1  18  -1 10883.6 1094.97   3
  -1  18   0 33730.1 1964.64   3
   1  18   0 31419.3 1921.75   3
   1  18   1 38.8159 217.555   3
  -1  18  -1 14.9333 182.922   3
   1  18   2 11481.3 1146.25   3
  -1  18  -2 11160.4 1119.96   3
   1 -18   3 295.545 119.023  49
  -1  18  -3 650.014 148.383  53
  -1  18  -3 556.139 307.133   3
   1 -18   3 507.206 156.304  60
   1 -18   3 723.414 165.855  13
  -1 -18  -3 404.909 118.078  57
   1 -18   3 648.370 167.237  26
  -1 -18  -3 401.483 135.591  26
   1  18   3 375.468 231.780   3
  -1 -18  -3 491.864 142.331  60
   1  18   4 6760.00 888.794   3
  -1 -18  -4 7596.80 456.313  26
   1 -18   4 6637.22 441.677  13
   1 -18   4 7291.94 474.130  26
   1 -18   4 6591.32 434.803  49
   1 -18   4 6564.73 443.971  60
  -1 -18  -4 6530.76 414.547  57
  -1  18  -4 7299.97 919.972   3
  -1 -18  -4 7003.53 441.969  60
  -1  18  -4 6366.19 393.315  53
   1 -18   5 3155.55 307.253  13
   1 -18   5 2934.35 291.074  49
  -1 -18  -5 2692.64 272.695  57
   1 -18   5 2696.61 260.720  22
  -1 -18  -5 2919.30 288.703  26
  -1  18  -5 2923.07 265.297  53
   1 -18   5 2308.83 274.937  26
   1 -18   5 2480.30 285.899  60
  -1  18  -6 1493.81 195.696  53
  -1 -18  -6 1960.64 244.285  26
   1 -18   6 1832.29 247.560  60
   1 -18   6 1647.45 208.839  64
   1 -18   6 1329.03 193.523  41
  -1 -18  -6 1580.26 211.936  57
   1 -18   6 1764.86 218.782  22
   1 -18   6 1943.60 266.428  26
   1 -18   7 175.495 141.485  26
  -1 -18  -7-30.4151 97.5469  42
  -1  18  -7-59.8585 108.632  53
   1 -18   7 332.328 124.393  22
  -1 -18  -7 513.158 156.969  26
  -1 -18  -7 412.284 135.699  57
   1  18   7 163.267 88.3188  20
   1 -18   7 495.044 144.598  41
   1 -18   7 202.054 101.554  64
   1 -18   8 1181.11 215.566  26
   1 -18   8 1380.20 202.810  41
   1 -18   8 1614.04 220.275  22
  -1 -18  -8 1372.17 189.737  57
   1 -18   8 1074.38 175.839  64
  -1  18  -8 1218.91 182.449  53
  -1 -18  -8 1628.10 210.557  42
  -1 -18  -8 1514.90 227.567  61
   1  18   8 1358.54 196.265  20
  -1 -18  -8 1305.57 219.081  26
  -1 -18  -9 10481.7 532.847  57
   1 -18   9 10406.0 547.696  22
   1 -18   9 9939.91 531.906  41
  -1  18  -9 10507.6 537.192  53
  -1 -18  -9 9444.81 519.057  42
  -1 -18  -9 10396.4 561.217  61
   1  18   9 10403.9 543.520  20
  -1 -18  -9 11448.8 601.700  26
  -1 -18 -10 2900.69 296.170  61
   1  18  10 2264.63 252.316  20
   1 -18  10 2159.29 244.780  41
  -1 -18 -10 2282.81 241.497  57
  -1 -18 -10 2636.28 281.522  42
  -1  18 -10 2585.77 266.854  53
   1 -18  10 2365.69 265.121  22
  -1 -18 -10 2544.94 288.217  26
  -1  18 -11 6483.91 418.448  53
  -1 -18 -11 6852.25 468.708  26
  -1  18 -11 6224.26 408.575  23
  -1 -18 -11 6113.35 417.218  42
   1  18  11 6317.70 418.092  20
   1 -18  11 7266.40 458.701  22
  -1  18 -11 6494.24 405.424  35
  -1 -18 -11 6753.79 435.390  61
   1 -18  11 6298.98 411.526  41
   1  18  12 1481.77 209.779  20
  -1  18 -12 1610.96 209.347  35
  -1 -18 -12 1634.44 215.369  61
  -1 -18 -12 1570.09 242.092  26
  -1  18 -12 1598.57 213.726  53
  -1 -18 -12 1799.83 238.701  42
  -1  18 -12 1629.04 211.628  23
   1 -18  12 1583.28 226.177  22
  -1  18 -13 5857.73 377.168  35
  -1  18 -13 6242.05 411.515  23
   1 -18  13 5903.49 403.287  22
  -1  18 -13 6764.99 412.875  53
  -1 -18 -13 6267.92 415.831  42
   1  18  13 5964.33 396.768  20
  -1 -18 -13 7082.01 460.340  26
  -1 -18 -13 6293.17 392.030  61
  -1 -18 -14 900.939 145.540  61
   1 -18  14 1276.32 199.142  22
   1  18  14 1183.15 183.779  20
  -1  18 -14 1087.49 167.989  35
  -1 -18 -14 755.101 170.323  26
  -1  18 -14 914.204 169.432  53
  -1  18 -14 1280.91 193.307  23
  -1 -18 -14 890.411 167.772  42
   1 -18  15 1854.34 218.574  22
  -1  18 -15 1761.34 214.827  23
  -1 -18 -15 1971.78 241.023  26
  -1 -18 -15 1722.28 211.253  42
   1  18  15 1244.92 173.449  20
  -1  18 -15 1561.06 190.984  53
  -1  18 -15 1400.58 173.048  35
  -1  18 -16-12.8371 85.1092  23
   1  18  16-26.1308 83.0135  20
  -1 -18 -16 139.710 119.457  26
  -1  18 -16 132.937 92.1255  35
  -1 -18 -16-72.1189 99.9322  42
   1  18  17 204.491 91.2436  20
  -1  18 -17 286.534 82.0809  35
  -1 -18 -17 203.722 98.1926  42
  -1 -18 -17 205.169 97.7825  26
  -1  18 -17 293.539 101.364  23
  -1 -18 -18 301.960 97.5180  26
   1 -18  18 306.658 91.1468  46
  -1 -18 -18 191.008 81.6925  42
  -1  18 -18 337.814 80.0771  35
  -1  18 -18 198.997 76.8509  23
   1 -18  18 160.048 74.3321  56
   1 -18  19 324.367 71.5104  56
   1 -18  19 392.755 72.4696  46
  -1  18 -19 321.894 68.5524  23
  -1 -18 -19 209.207 68.9596  26
  -1  18 -19 360.883 85.6846  38
   1 -19 -19 128.680 57.6541  42
  -1 -19  19-23.8583 55.5083  46
   1 -19 -19 131.223 59.3109  26
  -1 -19  18 566.132 93.6082  56
  -1 -19  18 612.292 104.221  46
   1  19 -18 586.656 95.6506  23
   1 -19 -18 722.862 118.616  26
   1 -19 -18 739.111 119.280  42
   1  19 -17 884.643 126.795  23
   1 -19 -17 778.326 131.410  42
  -1 -19  17 836.688 134.710  46
   1 -19 -17 437.937 89.9318  60
   1 -19 -17 757.931 137.164  26
   1 -19 -16 266.282 111.237  42
   1 -19 -16 96.2730 78.7863  60
  -1  19  16 168.550 81.9736  20
   1  19 -16 259.198 101.781  23
   1  19 -15 814.998 138.701  53
   1  19 -15 998.982 162.975  23
  -1  19  15 1197.13 177.709  20
   1 -19 -15 1161.05 177.125  42
   1 -19 -15 950.863 173.151  26
  -1  19  14-0.22539 98.4347  20
   1 -19 -14-2.26447 83.5478  13
   1 -19 -14 135.731 104.520  42
   1  19 -14-2.86384 90.7077  23
   1 -19 -14 33.4564 115.446  26
   1  19 -14 72.0366 83.6061  53
   1 -19 -14 55.8365 82.2052  61
  -1 -19  13 5654.88 389.909  22
   1  19 -13 6183.30 377.293  53
   1 -19 -13 5648.67 386.904  42
   1  19 -13 6565.88 397.449  23
   1 -19 -13 6301.22 393.386  61
   1 -19 -13 6345.45 395.603  13
   1 -19 -13 6210.18 423.816  26
  -1  19  13 5905.34 403.058  20
  -1 -19  13 5105.98 377.095  41
   1 -19 -13 6025.11 372.896  57
  -1 -19  12 82.3838 114.653  41
   1  19 -12 253.397 121.436  53
   1  19 -12 247.379 116.808  23
  -1 -19  12 336.139 122.303  22
   1 -19 -12 225.469 110.642  42
  -1  19  12 225.009 125.115  20
   1 -19 -12 193.987 132.760  61
   1 -19 -12 554.304 145.282  13
   1 -19 -12 294.725 111.633  57
   1 -19 -12 315.348 134.612  26
   1  19 -11 367.022 157.692  23
   1 -19 -11-17.8807 114.051  61
  -1 -19  11 62.5791 105.060  22
   1 -19 -11 319.041 118.226  42
  -1  19  11 135.294 117.761  20
  -1 -19  11 58.9516 101.765  41
   1 -19 -11 142.376 106.872  13
   1 -19 -11 380.454 147.119  57
   1  19 -11-80.3294 89.1259  53
   1 -19 -11 269.214 110.597  26
  -1 -19  10 351.271 137.264  41
  -1 -19  10 258.436 161.178  26
  -1 -19  10 436.848 132.447  22
  -1  19  10 352.100 137.577  20
   1  19 -10 231.278 109.253  53
   1 -19 -10 164.504 126.715  26
   1 -19 -10 271.293 119.797  13
   1 -19 -10 544.026 149.110  57
  -1 -19   9 1462.43 203.778  41
   1  19  -9 1447.04 205.500  53
   1 -19  -9 1162.50 196.335  57
  -1 -19   9 1100.97 178.798  22
  -1 -19   9 861.657 163.750  64
   1 -19  -9 1475.42 193.873  51
   1 -19  -9 1194.46 204.288  13
   1 -19  -9 1507.15 238.174  26
  -1 -19   8 3120.16 299.589  41
  -1 -19   8 2611.95 310.581  26
  -1 -19   8 3904.06 314.031  22
   1 -19  -8 3520.23 319.076  57
  -1 -19   8 3155.71 297.114  64
   1 -19  -8 3488.53 336.070  26
   1 -19  -8 3679.70 323.814  13
   1  19  -8 3446.92 293.233  53
   1 -19  -8 3615.81 312.481  51
   1 -19  -7 877.242 172.903  26
   1 -19  -7 923.176 184.288  13
   1 -19  -7 1023.99 185.252  51
  -1 -19   7 836.477 167.826  22
  -1 -19   7 955.836 190.934  64
   1 -19  -7 820.813 165.210  57
  -1 -19   7 517.861 168.114  60
   1  19  -7 968.383 164.260  53
   1 -19  -7 718.846 165.774  60
  -1 -19   6 1108.35 164.299  22
  -1 -19   6 1365.01 225.951  60
  -1 -19   6 1397.07 217.792  26
  -1 -19   6 1401.43 202.601  19
  -1 -19   6 1273.40 197.001  64
   1 -19  -6 1434.62 207.215  60
   1 -19  -6 1155.12 197.414  13
   1  19  -6 1211.62 169.586  53
   1 -19  -6 1630.39 229.188  26
   1 -19  -6 799.979 172.683  51
   1 -19  -6 1414.42 219.362  57
   1 -19  -5 43.9995 89.4746  13
   1 -19  -5 83.2903 123.272  60
  -1 -19   5 192.864 106.795  19
   1  19  -5 69.5440 86.6055  53
  -1 -19   5 204.819 128.152  60
   1 -19  -5 178.697 94.7004  51
   1 -19  -5-93.5284 130.953  57
  -1 -19   5 6.31605 118.631  26
   1 -19  -5 129.987 116.259  26
  -1 -19   5-18.0111 103.803  64
   1  19  -4 4790.33 342.492  53
  -1 -19   4 5132.18 382.451  13
  -1 -19   4 4667.71 380.640  60
  -1 -19   4 5378.73 418.883  26
  -1 -19   4 4991.87 374.593  49
  -1 -19   4 4929.35 358.631  64
   1 -19  -4 4908.03 376.635  60
   1 -19  -4 5215.78 379.606  57
   1 -19  -4 4999.12 373.531  51
  -1 -19   4 5016.05 358.836  19
   1 -19  -4 4763.09 367.246  13
   1 -19  -4 5489.53 397.319  26
  -1 -19   3 1749.42 242.591  26
   1 -19  -3 1026.51 188.001  60
   1 -19  -3 1480.00 210.604  13
   1 -19  -3 1327.29 197.146  49
  -1 -19   3 1375.58 214.868  49
  -1 -19   3 1140.21 188.081  60
   1 -19  -3 1117.97 186.413  57
   1  19  -3 973.914 162.022  53
  -1 -19   3 1264.01 194.943  19
  -1 -19   3 1169.33 188.501  13
   1 -19  -3 1233.99 203.587  26
  -1 -19   3 1156.54 180.964  64
   1 -19  -3 1180.87 189.915  51
  -1 -19   2 25457.5 959.079  60
   1  19  -2 25163.5 873.571  53
  -1 -19   2 25299.2 915.659  13
   1 -19  -2 26543.4 936.778  57
  -1 -19   2 27430.1 988.766  26
  -1 -19   2 26098.3 895.731  64
   1 -19  -2 27525.4 968.109  60
   1 -19  -2 25573.5 929.921  13
  -1 -19   2 26340.5 929.162  49
   1 -19  -2 26391.3 943.591  51
   1 -19  -2 25194.3 914.236  49
  -1 -19   2 25595.3 896.406  19
   1 -19  -2 27315.1 976.418  26
  -1 -19   1 3056.63 323.208  60
   1 -19  -1 3000.47 291.609  57
   1 -19  -1 2900.14 294.867  60
   1 -19  -1 3008.90 297.554  13
  -1 -19   1 4000.74 344.974  26
  -1 -19   1 3189.80 291.958  49
   1 -19  -1 3713.83 329.549  26
   1 -19  -1 3301.33 306.572  49
  -1 -19   1 2906.19 265.637  19
  -1 -19   1 3003.01 271.916  64
  -1 -19   1 3272.53 295.364  13
  -1 -19   0 4207.42 338.497  13
  -1 -19   0 4486.64 342.339  49
  -1 -19   0 4567.87 334.002  64
   1 -19   0 4873.50 367.861  13
   1 -19   0 4942.24 372.965  60
  -1 -19   0 4866.53 375.660  60
   1 -19   0 4729.10 360.911  49
  -1 -19   0 4629.55 366.997  26
   1 -19   0 5667.54 406.104  26
   1 -19   1 12908.5 643.653  26
  -1 -19  -1 12663.0 622.981  26
  -1 -19  -1 12257.3 574.303  49
   1 -19   1 11586.2 593.731  13
  -1 -19  -1 13287.2 632.210  60
   1 -19   1 12478.8 619.126  60
   1 -19   1 11885.2 590.901  49
  -1 -19  -1 11693.8 569.488  13
  -1 -19  -2 1919.92 228.180  49
   1 -19   2 1766.85 229.005  13
  -1 -19  -2 1659.19 227.891  60
   1 -19   2 1917.74 257.622  26
  -1 -19  -2 2033.78 249.694  26
   1 -19   2 1509.20 221.260  49
  -1  19  -2 1585.08 197.470  53
  -1 -19  -2 1562.55 205.863  13
   1 -19   2 1421.71 224.202  60
  -1 -19  -2 1418.17 209.036  57
  -1 -19  -3 20.4308 97.0941  13
   1 -19   3-43.3062 119.434  26
   1 -19   3 414.050 149.325  13
  -1  19  -3 208.644 123.992  53
  -1 -19  -3-30.6904 102.802  57
  -1 -19  -3 185.215 125.398  26
   1 -19   3 84.4513 104.905  49
   1 -19   3 98.8949 130.385  60
  -1 -19  -3 212.891 129.723  60
   1 -19   4 7806.07 513.890  26
  -1  19  -4 8182.55 463.052  53
  -1 -19  -4 8769.41 513.977  60
   1 -19   4 8721.07 509.287  49
  -1 -19  -4 9127.60 518.649  26
  -1 -19  -4 9243.94 503.929  57
   1 -19   4 8544.16 512.634  13
   1 -19   4 8497.36 463.440  19
   1 -19   4 8030.07 508.567  60
   1 -19   5 1202.51 205.435  49
  -1 -19  -5 1200.07 199.678  60
  -1 -19  -5 1429.86 215.844  26
   1 -19   5 1358.85 222.416  60
   1 -19   5 1289.10 184.483  22
  -1  19  -5 1103.82 184.098  53
  -1 -19  -5 1225.27 201.238  57
   1 -19   5 881.511 203.582  26
   1 -19   6 1076.14 220.742  26
  -1 -19  -6 1531.46 218.336  57
   1 -19   6 1868.41 222.435  22
   1 -19   6 1485.07 204.658  41
   1 -19   6 1227.26 210.909  60
  -1 -19  -6 1385.53 216.895  26
  -1  19  -6 1290.25 193.258  53
   1 -19   7 4194.23 333.759  22
   1 -19   7 4356.89 341.352  41
  -1  19  -7 4872.52 357.336  53
  -1 -19  -7 4585.56 372.362  61
  -1 -19  -7 4644.97 354.836  57
   1 -19   7 4051.56 377.739  26
  -1 -19  -7 5028.04 392.004  26
   1 -19   7 4076.95 322.008  64
  -1 -19  -7 4884.30 343.876  42
   1 -19   8 1191.03 195.819  22
  -1 -19  -8 1432.24 227.355  26
  -1 -19  -8 753.298 153.107  42
  -1 -19  -8 1224.94 197.586  61
   1 -19   8 1087.07 222.245  26
   1 -19   8 799.819 160.216  64
  -1 -19  -8 1099.83 184.451  57
   1 -19   8 1105.77 184.137  41
  -1  19  -8 1187.96 196.520  53
  -1 -19  -9 8148.83 475.094  42
  -1 -19  -9 10058.5 546.682  61
  -1 -19  -9 9331.11 546.310  26
   1  19   9 9227.85 503.390  20
  -1  19  -9 8189.48 476.013  53
   1 -19   9 8978.81 508.522  22
   1 -19   9 8507.27 487.165  41
  -1 -19  -9 9601.03 506.164  57
  -1  19 -10 3500.72 306.102  23
   1  19  10 3151.33 293.038  20
  -1 -19 -10 3402.26 339.257  26
   1 -19  10 3059.36 291.621  41
  -1 -19 -10 3208.49 285.676  57
  -1 -19 -10 2975.72 288.387  42
   1 -19  10 3012.82 293.096  22
  -1 -19 -10 3493.34 322.713  61
  -1  19 -10 3424.23 306.562  53
  -1  19 -11 9995.17 496.479  35
  -1  19 -11 9841.76 512.308  53
  -1  19 -11 9698.26 513.007  23
  -1 -19 -11 10239.8 562.883  26
   1 -19  11 9199.50 514.938  22
   1  19  11 9504.47 516.154  20
  -1 -19 -11 9677.19 527.583  61
   1 -19  11 9678.96 506.649  41
  -1 -19 -11 8700.79 465.010  57
  -1 -19 -11 9287.36 515.408  42
  -1 -19 -12 18.7893 125.087  26
  -1  19 -12-17.9467 92.5177  35
  -1 -19 -12 81.6513 102.337  42
  -1  19 -12 161.132 92.2452  53
   1  19  12 23.1313 99.0948  20
   1 -19  12-27.4682 117.655  22
  -1  19 -12 137.364 119.867  23
  -1 -19 -12 45.2068 105.126  61
   1  19  13 495.310 135.186  20
  -1 -19 -13 465.231 136.373  42
  -1  19 -13 610.058 152.553  23
   1 -19  13 32.9479 108.819  22
  -1  19 -13 618.101 141.561  53
  -1 -19 -13 482.632 135.144  61
  -1  19 -13 382.015 112.729  35
  -1 -19 -13 609.942 180.747  26
  -1  19 -14 49.5930 78.6784  35
  -1 -19 -14 98.9695 74.2158  61
  -1 -19 -14-53.7114 113.082  26
  -1  19 -14 129.620 93.2426  53
  -1  19 -14-158.080 118.540  23
   1  19  14 217.719 120.815  20
  -1 -19 -14 103.034 109.359  42
   1 -19  14 33.3183 106.211  22
  -1  19 -15 100.192 78.5388  35
  -1 -19 -15 214.178 114.149  26
   1 -19  15-0.19010 96.8733  22
  -1 -19 -15 78.2701 99.5939  42
   1  19  15 115.158 82.4493  20
  -1  19 -15 252.846 107.272  53
  -1  19 -15-25.4884 100.835  23
  -1 -19 -16 0.18672 85.4564  26
  -1  19 -16-29.9402 66.8938  35
  -1  19 -16 41.9629 81.8926  23
  -1 -19 -16 124.144 90.4608  42
  -1 -19 -17 1521.42 156.103  60
  -1 -19 -17 1577.01 171.066  26
  -1 -19 -17 1221.04 143.589  42
  -1  19 -17 1393.61 149.764  23
   1 -19  18 34.5982 54.8212  56
  -1 -19 -18 4.42281 49.6773  60
  -1  19 -18-60.2956 55.2150  23
  -1 -19 -18 94.7114 66.2485  26
   1 -19  18 40.3659 56.6450  46
  -1  19 -18 160.821 70.7285  38
  -1 -20  18 873.482 107.718  46
   1  20 -18 1120.96 112.440  23
   1 -20 -18 922.852 114.828  26
   1 -20 -18 886.973 108.977  42
   1 -20 -17 2298.75 187.953  42
   1  20 -17 2337.29 179.523  23
   1 -20 -17 2012.65 184.921  26
  -1 -20  17 2048.95 180.209  46
   1 -20 -16 868.961 132.274  60
   1 -20 -16 892.085 145.433  26
   1 -20 -16 829.514 135.355  42
   1  20 -16 1166.19 150.508  23
   1  20 -15 2721.27 228.609  23
   1 -20 -15 2768.07 233.414  60
   1 -20 -15 2894.28 257.544  26
   1 -20 -15 2660.39 209.505  61
   1 -20 -15 2153.45 218.949  42
   1 -20 -14 323.629 138.177  42
   1 -20 -14 189.048 92.9874  60
   1 -20 -14 347.955 125.079  26
   1 -20 -14 149.580 88.7623  61
   1  20 -14 328.624 100.335  53
   1  20 -14 78.7739 103.536  23
   1  20 -13 11.1095 93.1785  23
   1 -20 -13 96.6667 93.9984  42
   1  20 -13-107.849 95.9261  53
   1 -20 -13 112.456 88.9008  57
   1 -20 -13-47.1185 94.8473  13
   1 -20 -13 65.9697 125.955  60
   1 -20 -13-41.5898 103.506  61
   1 -20 -13 155.558 108.646  26
   1 -20 -12 323.519 114.249  57
   1 -20 -12-6.09272 97.3792  42
   1 -20 -12 237.333 108.735  60
   1 -20 -12 121.734 89.6229  13
   1  20 -12-3.27507 98.5560  53
   1 -20 -12 210.779 142.889  26
  -1 -20  12 105.813 94.4699  41
   1  20 -12 279.248 128.136  23
  -1 -20  12 332.626 128.468  22
   1 -20 -12 74.8391 101.120  61
   1  20 -11 1155.13 175.166  53
   1 -20 -11 1022.97 180.107  60
   1 -20 -11 922.638 163.213  42
  -1 -20  11 1059.49 184.987  41
  -1 -20  11 1232.07 195.100  22
   1 -20 -11 1321.00 199.119  13
   1 -20 -11 856.326 167.624  61
   1  20 -11 1263.74 202.831  23
   1 -20 -11 1436.33 223.091  26
   1 -20 -11 980.399 176.185  57
   1 -20 -10 3389.02 333.037  26
   1 -20 -10 2803.47 271.027  42
  -1 -20  10 2440.94 270.568  41
   1 -20 -10 3365.86 310.378  61
  -1 -20  10 2623.02 266.716  22
   1 -20 -10 3712.54 324.930  60
   1  20 -10 3354.01 283.797  53
   1 -20 -10 2986.03 282.201  13
   1 -20 -10 3578.10 320.606  57
  -1 -20   9 1167.96 195.423  64
   1 -20  -9 1350.35 225.925  26
  -1 -20   9 826.988 156.533  22
  -1 -20   9 1128.17 191.364  41
   1 -20  -9 1120.27 196.761  57
   1 -20  -9 999.112 190.582  60
   1  20  -9 1023.21 173.014  53
   1 -20  -9 1212.95 185.548  42
   1 -20  -9 1159.76 193.478  13
  -1 -20   8 3632.76 306.336  22
   1 -20  -8 4022.98 324.584  51
  -1 -20   8 3696.35 323.991  41
   1 -20  -8 3812.89 328.078  57
   1  20  -8 4345.05 332.490  53
  -1 -20   8 3539.10 364.643  26
   1 -20  -8 3718.84 333.968  60
   1 -20  -8 3518.64 315.823  13
  -1 -20   8 3152.95 300.169  64
   1 -20  -8 3932.86 354.804  26
  -1 -20   7 601.243 165.003  26
  -1 -20   7 925.842 166.417  22
   1 -20  -7 622.598 156.737  13
   1 -20  -7 735.632 158.567  60
   1 -20  -7 892.616 190.788  57
   1 -20  -7 936.117 195.735  26
  -1 -20   7 1219.36 198.683  64
  -1 -20   7 758.408 169.775  41
   1  20  -7 787.401 154.077  53
  -1 -20   7 1044.42 206.856  60
   1 -20  -7 850.775 171.442  51
  -1 -20   6 7453.51 450.940  64
   1 -20  -6 8122.74 483.173  13
   1  20  -6 8454.50 458.302  53
   1 -20  -6 8321.41 510.795  26
   1 -20  -6 8006.84 480.745  57
   1 -20  -6 7450.80 475.807  60
   1 -20  -6 7261.24 437.136  49
  -1 -20   6 6550.02 473.495  60
   1 -20  -6 7615.93 463.979  51
  -1 -20   6 7421.93 517.020  26
  -1 -20   5-136.513 128.197  60
   1 -20  -5-146.293 98.8263  51
  -1 -20   5-2.20907 99.3245  19
  -1 -20   5-64.1021 123.593  26
   1  20  -5 5.63160 93.8035  53
   1 -20  -5 59.1157 99.0735  13
   1 -20  -5 39.4844 103.801  49
   1 -20  -5 90.4813 117.173  60
   1 -20  -5-97.5954 115.502  57
   1 -20  -5 141.926 129.853  26
  -1 -20   5 12.2962 101.691  64
  -1 -20   4 2343.43 283.036  26
   1 -20  -4 2516.60 276.517  57
   1 -20  -4 2423.18 266.684  51
   1 -20  -4 2460.30 266.774  13
   1 -20  -4 2251.12 263.457  60
  -1 -20   4 1875.27 256.816  60
   1  20  -4 2362.33 248.308  53
   1 -20  -4 2926.40 303.937  26
  -1 -20   4 2425.04 256.116  19
  -1 -20   4 1971.28 229.273  64
   1 -20  -4 2149.92 250.429  49
   1 -20  -3 4313.36 353.702  13
   1 -20  -3 4270.76 347.247  57
  -1 -20   3 4133.66 331.039  19
  -1 -20   3 4187.06 351.446  49
   1 -20  -3 4222.45 343.597  49
   1 -20  -3 4403.29 356.740  60
   1 -20  -3 5121.00 378.805  51
  -1 -20   3 4184.52 343.082  13
  -1 -20   3 4699.16 386.712  60
  -1 -20   3 4576.72 345.321  64
  -1 -20   3 4852.07 397.314  26
   1  20  -3 4280.35 326.325  53
   1 -20  -3 4584.19 376.101  26
   1 -20  -2 1026.02 207.257  26
  -1 -20   2 596.091 162.352  49
   1 -20  -2 723.119 145.415  49
  -1 -20   2 839.973 156.463  19
  -1 -20   2 820.743 160.183  64
  -1 -20   2 783.639 161.605  13
   1 -20  -2 785.781 154.344  13
   1  20  -2 760.891 147.334  53
   1 -20  -2 558.037 167.060  60
  -1 -20   2 843.966 194.162  60
   1 -20  -2 828.126 187.819  57
  -1 -20   2 656.438 176.914  26
  -1 -20   1 517.880 160.411  13
  -1 -20   1 329.075 148.111  26
   1 -20  -1 245.105 98.7284  49
  -1 -20   1 121.283 97.7717  64
  -1 -20   1 616.337 155.843  19
  -1 -20   1 425.417 125.721  49
   1 -20  -1 420.723 155.281  60
  -1 -20   1 518.479 140.123  61
  -1 -20   1 270.848 135.160  60
   1 -20  -1 284.306 112.727  13
   1  20  -1 355.566 109.508  53
   1 -20  -1 346.047 137.482  26
  -1 -20   0 1447.65 207.841  13
   1 -20   0 1722.05 242.716  60
  -1 -20   0 1822.13 219.540  61
   1 -20   0 1675.72 232.304  13
  -1 -20   0 1471.76 218.815  26
  -1 -20   0 1830.11 236.011  49
   1 -20   0 1262.21 203.232  49
  -1 -20   0 1368.19 188.209  64
  -1 -20   0 1631.27 240.469  60
  -1 -20   0 1210.24 184.093  19
   1 -20   0 1699.95 254.699  26
   1 -20   1 9306.48 521.701  49
   1 -20   1 9268.62 550.561  26
  -1 -20  -1 8379.72 514.274  26
   1 -20   1 9210.31 534.412  60
  -1 -20  -1 9237.83 500.644  49
   1 -20   1 8685.39 512.417  13
  -1 -20  -1 8341.06 507.832  60
  -1 -20  -1 9015.16 475.409  64
  -1  20  -1 9011.82 490.989  53
  -1 -20  -1 8476.99 487.949  13
   1 -20   2 13620.8 659.896  13
   1 -20   2 13762.4 655.003  49
   1 -20   2 13535.0 674.180  60
  -1 -20  -2 13876.4 624.904  49
  -1 -20  -2 14466.5 685.965  26
   1 -20   2 13951.5 695.238  26
  -1 -20  -2 13503.5 627.074  13
  -1 -20  -2 15382.8 699.281  60
  -1  20  -2 13097.9 605.122  53
   1 -20   3 7893.83 492.676  13
  -1 -20  -3 7427.13 444.331  13
  -1 -20  -3 7866.20 492.366  26
  -1 -20  -3 7138.56 468.111  60
   1 -20   3 7668.18 481.265  49
  -1  20  -3 7421.01 445.202  53
   1 -20   3 6820.41 474.761  60
   1 -20   3 7257.97 497.986  26
  -1 -20  -4 16402.6 714.669  57
   1 -20   4 16527.8 734.473  49
   1 -20   4 15019.5 733.655  60
  -1 -20  -4 17151.5 752.724  26
   1 -20   4 15250.2 651.964  19
  -1 -20  -4 16534.3 740.935  60
   1 -20   4 15925.2 767.725  26
  -1  20  -4 16292.8 685.774  53
   1 -20   4 15589.7 723.814  13
  -1  20  -5 2062.43 240.448  53
  -1 -20  -5 2102.90 257.057  57
   1 -20   5 1921.98 270.745  26
  -1 -20  -5 1967.25 254.742  26
  -1 -20  -5 1879.13 249.175  60
  -1 -20  -5 1739.01 242.901  61
   1 -20   5 2050.10 277.605  60
  -1 -20  -6 11952.1 609.063  60
  -1 -20  -6 10272.5 565.822  61
  -1 -20  -6 10580.7 584.435  26
   1 -20   6 9918.88 520.951  41
  -1 -20  -6 10935.4 561.256  57
  -1  20  -6 10533.5 536.977  53
   1 -20   6 9176.50 557.024  60
   1 -20   6 9164.21 585.038  26
   1 -20   6 10425.7 522.135  22
  -1 -20  -7 107.868 106.167  57
   1 -20   7 175.349 107.857  22
  -1 -20  -7 198.757 129.076  61
   1 -20   7 71.9456 121.430  26
   1 -20   7 376.317 141.604  41
  -1 -20  -7 348.644 153.479  26
  -1 -20  -7 165.838 116.873  60
  -1  20  -7 368.899 147.200  53
   1 -20   8 134.364 140.652  26
  -1 -20  -8 29.9123 116.921  26
  -1 -20  -8 200.687 98.2256  57
  -1  20  -8 58.1676 104.781  53
  -1 -20  -8 174.416 94.6113  42
   1 -20   8-46.1520 104.866  41
  -1 -20  -8 189.279 131.920  61
   1 -20   8 85.5129 102.391  22
   1 -20   9 523.363 189.192  26
   1 -20   9 62.5406 105.664  22
  -1 -20  -9 311.222 125.614  57
  -1 -20  -9 163.725 121.106  26
  -1 -20  -9 380.362 134.130  42
  -1 -20  -9 123.818 114.751  61
   1 -20   9 195.278 108.979  41
  -1  20  -9 96.4153 96.5401  53
  -1  20 -10 292.358 129.348  53
  -1  20 -10 164.803 105.242  35
  -1 -20 -10 205.644 142.408  26
   1 -20  10 96.0397 101.529  22
  -1 -20 -10 151.991 114.694  61
  -1 -20 -10 139.051 97.2190  42
  -1  20 -10 62.8239 103.612  23
   1 -20  10 151.103 101.893  41
  -1 -20 -10-57.4907 96.8300  57
  -1 -20 -11 181.297 141.221  26
  -1 -20 -11 142.822 92.9122  57
  -1  20 -11 198.511 104.976  35
   1 -20  11-33.5258 96.9497  41
  -1  20 -11 165.172 106.422  53
  -1 -20 -11 263.525 134.719  42
  -1  20 -11 370.235 145.892  23
   1 -20  11 220.336 126.640  22
  -1 -20 -11 92.4675 105.120  61
  -1  20 -12 2482.05 255.761  23
  -1 -20 -12 2222.84 238.216  42
  -1  20 -12 2189.35 230.986  53
  -1 -20 -12 2600.46 263.989  61
  -1  20 -12 2409.17 223.489  35
   1 -20  12 2110.12 247.385  22
  -1 -20 -12 2761.13 286.855  26
  -1 -20 -13-111.019 122.427  26
  -1  20 -13 72.6048 75.6388  35
  -1  20 -13 40.3756 87.7530  53
   1 -20  13-1.25828 104.547  22
  -1 -20 -13-71.1690 104.828  42
  -1 -20 -13-69.9877 85.0734  61
  -1  20 -13-35.4182 98.5941  23
  -1  20 -14 437.877 115.680  23
  -1 -20 -14 408.729 130.618  42
  -1 -20 -14 323.532 134.339  26
  -1 -20 -14 352.862 102.210  61
  -1  20 -14 248.394 95.4023  53
  -1  20 -14 353.217 92.1189  35
   1 -20  14 286.371 111.906  22
  -1  20 -15 395.326 107.668  23
  -1 -20 -15 338.307 108.073  60
  -1 -20 -15 342.001 118.076  42
  -1 -20 -15 29.5818 94.7340  26
  -1 -20 -16 1368.86 154.398  60
  -1 -20 -16 1085.74 151.009  42
  -1  20 -16 1429.99 157.316  23
  -1  20 -17 43.2639 56.6486  23
   1 -20  17 150.261 69.2560  46
  -1 -20 -17 108.172 67.4377  26
  -1 -20 -17 16.0813 57.8631  60
   1  21 -17 898.076 104.078  23
  -1 -21  17 1037.26 119.241  46
   1 -21 -17 1024.96 119.388  42
   1 -21 -17 1108.31 132.474  26
   1 -21 -16 229.365 91.4986  26
  -1 -21  16 104.876 75.4915  46
   1  21 -16 266.337 83.2131  23
   1 -21 -16 324.656 92.9095  42
   1 -21 -15 2118.62 194.784  42
   1  21 -15 2051.18 192.851  23
   1 -21 -15 1618.83 152.881  61
   1 -21 -15 1559.01 160.603  60
   1 -21 -15 1713.07 189.064  26
   1  21 -14 163.772 98.4857  23
   1 -21 -14 40.1955 116.558  26
   1 -21 -14-30.5644 72.6999  61
   1  21 -14-85.9885 74.1260  53
   1 -21 -14 9.00367 81.6763  42
   1 -21 -14-82.7799 82.2848  60
   1 -21 -13 639.234 141.414  60
   1 -21 -13 469.043 148.725  26
   1 -21 -13 351.317 114.612  42
   1  21 -13 695.088 141.303  23
   1  21 -13 538.928 121.549  53
   1 -21 -13 427.600 114.885  61
   1 -21 -13 462.769 111.333  57
   1  21 -12 500.230 146.699  23
   1 -21 -12 600.194 128.806  57
   1 -21 -12 512.548 154.740  26
   1 -21 -12 467.291 122.457  13
   1 -21 -12 551.516 137.658  61
  -1 -21  12 572.558 151.147  41
   1 -21 -12 612.221 147.549  60
   1  21 -12 347.459 103.579  53
   1 -21 -12 502.323 143.179  42
   1 -21 -11 5083.32 364.220  61
   1 -21 -11 5673.04 367.860  57
   1 -21 -11 4395.78 325.952  42
   1 -21 -11 4961.20 358.962  60
   1  21 -11 5100.24 355.342  23
  -1 -21  11 5136.63 352.481  22
   1 -21 -11 4813.14 339.634  13
   1 -21 -11 5186.85 384.170  26
  -1 -21  11 4150.93 329.691  41
   1  21 -11 4590.93 321.552  53
   1 -21 -10 496.659 142.391  57
   1 -21 -10 493.577 128.536  13
   1 -21 -10 529.385 131.172  42
   1 -21 -10 403.573 157.030  26
  -1 -21  10 946.980 169.367  41
   1 -21 -10 687.895 172.537  61
   1 -21 -10 850.493 178.690  60
  -1 -21  10 427.463 128.389  22
   1  21 -10 698.034 143.954  53
   1 -21  -9 188.339 86.7974  42
   1 -21  -9 591.851 153.140  57
  -1 -21   9 521.931 139.174  41
   1 -21  -9 514.458 162.968  26
  -1 -21   9 459.637 113.706  22
   1 -21  -9 406.423 117.676  13
  -1 -21   9 597.839 149.077  64
   1  21  -9 411.507 126.664  53
   1 -21  -9 531.822 155.081  60
   1 -21  -9 400.683 153.890  61
   1 -21  -8 2221.00 247.192  13
  -1 -21   8 1510.55 210.971  64
   1 -21  -8 2118.99 231.347  51
   1 -21  -8 1789.42 256.459  26
  -1 -21   8 1641.42 213.241  22
   1 -21  -8 1973.17 245.777  60
   1 -21  -8 2005.65 249.710  57
  -1 -21   8 1655.78 219.450  41
   1  21  -8 1697.98 216.585  53
  -1 -21   8 1568.40 260.153  26
  -1 -21   7-41.7858 136.398  60
   1 -21  -7 350.714 131.650  51
   1 -21  -7 252.555 132.099  13
   1 -21  -7 260.978 139.526  26
   1  21  -7 171.870 102.725  53
  -1 -21   7 190.446 87.5734  22
   1 -21  -7 493.838 161.699  57
  -1 -21   7 210.975 121.688  64
   1 -21  -7 95.3937 116.269  60
  -1 -21   7 132.261 143.631  26
  -1 -21   7 166.646 109.235  41
   1 -21  -6 3491.31 327.584  60
   1 -21  -6 3649.44 328.148  57
   1 -21  -6 3695.88 346.463  26
  -1 -21   6 3274.37 296.988  64
   1 -21  -6 3591.05 318.847  13
   1 -21  -6 3658.20 314.954  51
   1 -21  -6 3150.75 289.684  49
   1  21  -6 3103.46 282.263  53
  -1 -21   6 2676.63 303.249  60
  -1 -21   6 3266.00 343.962  26
  -1 -21   5 166.599 124.643  64
   1 -21  -5 226.146 119.002  13
   1 -21  -5 148.606 110.195  60
  -1 -21   5 120.505 138.573  26
  -1 -21   5 345.482 122.017  19
   1 -21  -5 455.127 162.643  57
   1 -21  -5 188.087 122.396  51
   1  21  -5 318.460 126.001  53
   1 -21  -5 142.407 121.936  26
   1 -21  -5 8.72363 112.220  49
  -1 -21   5 33.7868 112.324  60
   1 -21  -4 709.535 179.171  60
  -1 -21   4 468.054 149.053  60
  -1 -21   4 901.494 172.576  64
   1  21  -4 931.133 166.625  53
   1 -21  -4 933.210 204.002  26
   1 -21  -4 329.203 129.877  49
   1 -21  -4 515.078 141.626  13
  -1 -21   4 942.836 199.058  26
   1 -21  -4 694.250 165.384  57
  -1 -21   4 1123.28 189.018  19
   1 -21  -3 60.2031 119.123  57
   1  21  -3 205.985 103.452  53
   1 -21  -3 186.476 123.657  60
  -1 -21   3 491.303 150.924  26
  -1 -21   3 322.349 122.158  19
   1 -21  -3 438.610 153.707  13
   1 -21  -3 173.171 132.475  26
  -1 -21   3 379.229 129.749  13
  -1 -21   3 507.981 146.985  64
   1 -21  -3 402.058 140.782  49
  -1 -21   3 399.590 163.359  60
  -1 -21   2 2994.68 296.014  49
  -1 -21   2 2761.98 283.551  13
   1 -21  -2 2705.07 286.588  49
   1 -21  -2 2784.91 296.556  60
  -1 -21   2 3180.36 332.608  60
   1 -21  -2 3019.23 304.257  13
  -1 -21   2 2583.18 265.111  19
   1 -21  -2 3217.91 330.530  26
  -1 -21   2 2815.53 270.405  64
  -1 -21   2 3344.04 341.385  26
   1  21  -2 3202.62 284.905  53
   1 -21  -1 3807.10 340.860  13
   1 -21  -1 4527.59 371.950  60
   1 -21  -1 3783.67 332.695  49
  -1 -21   1 4127.46 343.501  13
  -1 -21   1 3854.96 309.642  61
  -1 -21   1 4391.07 383.732  26
  -1 -21   1 4076.69 336.422  49
  -1 -21   1 4406.74 375.837  60
   1 -21  -1 4651.98 396.900  26
  -1 -21   1 4072.58 327.340  19
  -1 -21   1 4158.79 325.884  64
   1  21  -1 3934.07 314.375  53
  -1 -21   0 861.772 175.698  61
  -1 -21   0 639.156 172.287  26
  -1 -21   0 577.783 143.689  64
   1 -21   0 813.489 183.487  60
   1 -21   0 876.297 188.301  13
  -1 -21   0 573.429 152.454  49
  -1 -21   0 790.005 167.520  13
   1 -21   0 954.802 208.661  26
   1 -21   0 993.397 186.249  49
  -1 -21   0 789.659 156.520  19
  -1 -21   0 727.179 210.746  60
   1 -21   1 202.342 131.807  49
   1 -21   1 193.782 142.161  13
   1 -21   1-160.502 128.005  60
  -1 -21  -1 152.804 153.915  60
  -1 -21  -1 83.2463 101.394  64
  -1 -21  -1 156.077 105.070  61
  -1 -21  -1 132.786 127.434  26
   1 -21   1-125.883 152.695  26
  -1 -21  -1 96.9436 106.553  49
  -1  21  -1 267.832 129.988  53
  -1 -21  -1 135.336 97.7138  13
  -1 -21  -1 69.3924 100.063  19
  -1 -21  -2 95.5520 113.354  13
  -1 -21  -2 177.598 132.369  26
   1 -21   2-107.344 135.090  26
   1 -21   2 24.7562 127.254  13
   1 -21   2 148.091 153.964  60
  -1 -21  -2-9.32408 102.452  60
   1 -21   2-18.3673 115.803  49
  -1  21  -2-134.613 124.442  53
  -1 -21  -2-100.764 119.364  61
  -1 -21  -2-146.138 126.762  64
  -1 -21  -2-205.677 114.069  49
  -1  21  -3 151.048 90.7007  53
  -1 -21  -3 11.6386 122.645  61
  -1 -21  -3 204.673 146.861  60
   1 -21   3 222.757 132.664  49
   1 -21   3 252.545 132.929  13
   1 -21   3 331.739 164.404  60
  -1 -21  -3 27.6540 105.994  13
  -1 -21  -3 155.606 144.941  26
   1 -21   3 236.519 147.604  26
  -1 -21  -4 2362.39 274.420  60
   1 -21   4 2370.85 273.427  49
  -1 -21  -4 2001.28 258.353  61
  -1  21  -4 2748.16 271.169  53
   1 -21   4 1677.64 244.341  60
   1 -21   4 2449.30 308.729  26
  -1 -21  -4 2294.68 275.396  26
   1 -21   5 4681.73 413.118  26
  -1 -21  -5 5866.10 428.973  26
  -1  21  -5 4629.93 354.970  53
  -1 -21  -5 4488.01 363.611  61
  -1 -21  -5 6022.97 436.746  60
   1 -21   5 4910.25 363.504  41
   1 -21   5 4751.53 395.186  60
  -1  21  -6 1060.09 190.514  53
   1 -21   6 881.630 212.095  26
   1 -21   6 1016.70 175.491  41
  -1 -21  -6 1373.03 235.855  26
  -1 -21  -6 1256.83 205.930  60
   1 -21   6 1160.50 177.548  22
   1 -21   6 1306.31 229.549  60
  -1 -21  -6 1040.36 200.554  61
  -1 -21  -6 1667.05 240.046  57
  -1  21  -7 582.602 148.853  53
   1 -21   7 745.603 152.286  41
   1 -21   7 602.619 198.397  26
  -1 -21  -7 539.541 158.845  26
  -1 -21  -7 894.878 195.389  61
  -1 -21  -7 517.932 165.522  60
  -1 -21  -7 565.546 153.045  57
   1 -21   7 716.376 156.444  22
  -1 -21  -8 261.359 121.131  57
  -1 -21  -8 198.529 139.599  26
   1 -21   8-38.9374 122.953  22
  -1  21  -8-29.3966 113.653  53
   1 -21   8 276.432 118.452  41
  -1 -21  -8 108.216 131.339  61
  -1 -21  -8 113.660 128.692  60
  -1  21  -9 12087.8 578.280  53
  -1 -21  -9 12835.8 633.615  60
   1 -21   9 12825.6 589.109  22
   1 -21   9 11595.1 557.714  41
  -1 -21  -9 14050.6 667.230  26
  -1 -21  -9 11881.7 551.210  42
  -1 -21  -9 13240.5 625.416  61
   1 -21   9 11128.4 642.204  26
  -1 -21  -9 12562.3 580.327  57
   1 -21  10 1231.48 189.520  22
  -1 -21 -10 1105.41 174.708  42
  -1 -21 -10 1216.38 216.727  26
  -1  21 -10 1053.46 180.664  23
  -1  21 -10 1156.05 176.737  53
  -1 -21 -10 1748.06 236.988  60
   1 -21  10 1234.18 177.268  41
  -1 -21 -10 1307.89 213.398  61
  -1 -21 -11 5931.68 388.306  61
  -1 -21 -11 5846.02 372.274  42
  -1 -21 -11 6111.69 422.891  26
  -1  21 -11 5828.69 372.820  53
  -1 -21 -11 6614.33 419.504  60
  -1  21 -11 6377.37 392.563  23
   1 -21  11 6157.99 392.268  22
  -1 -21 -12 1481.22 206.073  60
  -1  21 -12 1400.26 183.311  53
   1 -21  12 1224.05 187.899  22
  -1 -21 -12 1056.82 168.735  42
  -1  21 -12 1404.34 194.173  23
  -1 -21 -12 1277.77 182.186  61
  -1 -21 -12 1592.65 219.352  26
  -1 -21 -13 4048.00 303.753  60
  -1  21 -13 4038.86 291.482  23
  -1 -21 -13 3415.29 266.688  42
   1 -21  13 3316.04 272.410  22
  -1  21 -13 3241.44 255.411  53
  -1 -21 -13 3938.51 311.214  26
  -1 -21 -13 3867.72 277.868  61
  -1 -21 -14 1460.78 176.911  60
  -1  21 -14 1787.97 186.020  53
  -1 -21 -14 1785.54 212.591  26
  -1 -21 -14 1302.73 163.664  42
  -1  21 -14 2001.38 199.810  23
  -1 -21 -15 295.728 94.5180  60
  -1 -21 -15 372.411 112.031  26
  -1  21 -15 285.350 87.9698  23
  -1 -21 -15 461.087 111.934  42
  -1 -21 -16 131.052 79.6729  26
  -1 -21 -16 67.7696 57.2452  60
  -1  21 -16 58.2655 62.3681  23
   1 -21  17 101.624 56.5493  46
  -1 -21 -17 132.932 61.7339  26
  -1  21 -17 97.1412 50.7589  23
   1  22 -16-57.0770 60.0816  23
   1 -22 -16 75.1667 64.4701  26
  -1 -22  16 130.715 65.4494  46
   1 -22 -16 141.428 66.4791  42
   1 -22 -15 265.965 95.2103  42
   1 -22 -15 131.010 73.0277  60
   1 -22 -15 182.088 100.526  26
  -1 -22  15 217.154 88.0084  46
   1  22 -15 187.813 79.2106  23
   1 -22 -14 360.038 99.7294  61
   1 -22 -14 355.323 119.053  26
   1 -22 -14 251.331 91.9915  60
   1 -22 -14 266.020 92.5875  42
   1  22 -14 353.893 84.8201  53
   1  22 -14 165.386 84.9926  23
   1 -22 -13 1029.27 145.892  42
   1 -22 -13 1237.61 164.355  61
   1  22 -13 1031.68 160.999  23
   1  22 -13 1174.42 146.198  53
   1 -22 -13 1231.14 181.212  26
   1 -22 -13 1045.04 153.316  60
   1 -22 -12 1299.93 177.020  42
   1  22 -12 1610.92 177.977  53
   1 -22 -12 1346.84 169.983  57
   1 -22 -12 1428.35 183.607  60
   1 -22 -12 1685.31 221.309  26
   1  22 -12 1360.61 176.978  23
   1 -22 -12 1575.19 189.966  61
   1 -22 -11-15.1347 83.3819  42
   1 -22 -11 18.0146 88.3754  60
   1 -22 -11 14.0347 88.5569  57
   1  22 -11-121.807 90.7687  53
   1 -22 -11-92.4429 116.334  26
   1 -22 -11 211.796 129.986  61
  -1 -22  11 56.4903 85.7236  41
   1 -22 -11-27.6139 79.8627  13
   1  22 -11 40.4523 108.116  23
   1 -22 -10 9797.98 504.692  57
  -1 -22  10 8666.93 472.430  41
   1 -22 -10 10318.1 549.195  26
   1  22 -10 10626.8 513.447  23
   1 -22 -10 8975.54 444.871  42
   1 -22 -10 9546.17 512.362  61
  -1 -22  10 9433.90 474.144  22
   1 -22 -10 9158.26 498.785  60
   1  22 -10 10509.7 489.114  53
   1 -22 -10 9853.20 492.173  13
   1 -22  -9 300.514 136.968  60
  -1 -22   9-40.4614 103.425  22
   1  22  -9 142.929 107.590  53
  -1 -22   9 13.2475 94.6366  41
   1 -22  -9-52.9819 131.450  26
   1 -22  -9 127.367 102.195  13
  -1 -22   9-14.3370 149.417  26
   1 -22  -9-17.2025 106.882  57
   1 -22  -9 60.5487 128.656  61
   1 -22  -8 20621.0 821.561  61
   1 -22  -8 19737.0 823.237  26
  -1 -22   8 19118.4 749.754  64
  -1 -22   8 18853.5 716.513  22
   1  22  -8 19002.2 730.960  53
   1 -22  -8 20437.7 809.177  60
  -1 -22   8 19946.3 779.880  41
   1 -22  -8 21028.4 808.543  57
   1 -22  -8 19775.9 754.716  51
   1 -22  -8 20518.0 784.612  13
   1 -22  -7 2540.81 267.389  13
   1  22  -7 2422.74 243.148  53
   1 -22  -7 2523.86 255.637  51
  -1 -22   7 2571.80 256.704  64
  -1 -22   7 2501.50 264.255  41
   1 -22  -7 2371.73 263.780  60
   1 -22  -7 2898.16 293.327  57
   1 -22  -7 2602.90 288.398  61
   1 -22  -7 2798.46 306.678  26
  -1 -22   7 2279.16 294.645  26
  -1 -22   6 10884.6 631.297  26
   1 -22  -6 11424.2 591.102  60
   1 -22  -6 11231.5 570.662  13
   1 -22  -6 11889.3 555.631  49
   1 -22  -6 12999.8 647.344  26
  -1 -22   6 10793.0 554.312  41
  -1 -22   6 10806.7 543.776  64
   1  22  -6 10376.7 523.428  53
   1 -22  -6 11477.7 588.585  57
  -1 -22   6 10821.5 613.726  60
  -1 -22   5 1070.49 176.254  64
   1 -22  -5 1248.08 197.817  49
  -1 -22   5 1178.36 219.943  60
   1 -22  -5 1173.41 195.874  13
   1 -22  -5 1322.43 229.325  26
   1 -22  -5 1355.13 224.097  60
   1  22  -5 1041.57 169.920  53
   1 -22  -5 1404.32 221.176  57
  -1 -22   5 1190.00 222.478  26
   1  22  -4 8115.68 459.225  53
   1 -22  -4 8954.01 521.532  57
   1 -22  -4 9288.85 507.263  49
   1 -22  -4 9691.87 563.321  26
  -1 -22   4 8081.40 528.405  60
  -1 -22   4 8633.05 480.535  64
   1 -22  -4 9187.01 518.013  13
  -1 -22   4 9261.88 501.538  19
  -1 -22   4 8949.16 566.841  26
   1 -22  -4 8631.43 515.498  60
   1 -22  -3 359.351 129.820  13
   1 -22  -3 454.429 173.736  26
   1 -22  -3 450.353 149.829  60
  -1 -22   3 482.995 133.994  64
  -1 -22   3 358.752 138.674  19
   1 -22  -3 199.708 99.6343  49
  -1 -22   3 527.899 174.284  60
   1  22  -3 424.815 129.704  53
  -1 -22   3 550.937 190.858  26
  -1 -22   2 1062.31 180.098  64
   1 -22  -2 1069.82 210.392  26
   1 -22  -2 905.892 189.853  13
   1 -22  -2 1058.35 208.329  60
   1  22  -2 712.443 155.852  53
  -1 -22   2 825.226 165.167  19
   1 -22  -2 625.551 156.981  49
  -1 -22   2 664.526 159.530  13
  -1 -22   2 766.409 175.703  60
  -1 -22   2 1206.78 225.672  26
  -1 -22   1 180.508 140.987  26
   1 -22  -1 29.5631 110.850  60
  -1 -22   1 181.730 104.241  64
  -1 -22   1 87.0204 96.2614  19
   1 -22  -1 158.489 107.142  13
  -1 -22   1 77.6597 107.155  49
   1  22  -1 189.186 107.975  53
  -1 -22   1 9.35693 117.104  60
  -1 -22   1 30.6228 108.371  13
   1 -22  -1 282.294 135.367  49
   1 -22  -1 62.8212 126.647  26
   1  22   0 7971.44 454.815  53
  -1 -22   0 7868.14 457.237  19
  -1 -22   0 8449.48 533.053  26
  -1 -22   0 8246.69 479.636  13
  -1 -22   0 8204.38 453.699  64
   1 -22   0 8722.77 538.840  26
   1 -22   0 8104.85 492.546  49
  -1 -22   0 8442.77 526.498  60
   1 -22   0 7874.86 490.335  13
   1 -22   0 8060.12 508.440  60
  -1 -22   0 7895.95 474.589  49
  -1 -22   0 7492.74 446.299  61
  -1  22   0 8157.71 468.248  53
  -1 -22  -1 2788.72 313.482  26
   1 -22   1 2813.14 315.170  26
  -1  22  -1 2423.89 258.945  53
  -1 -22  -1 2505.84 262.123  61
  -1 -22  -1 2874.53 270.890  64
  -1 -22  -1 2266.32 255.884  49
  -1 -22  -1 2654.71 274.907  13
   1 -22   1 3022.60 306.199  13
  -1 -22  -1 3006.99 280.345  19
   1 -22   1 3244.17 323.740  49
   1 -22   1 2704.87 305.919  60
  -1 -22  -1 2613.47 286.835  60
   1 -22   2 687.557 180.102  13
  -1 -22  -2 620.379 185.530  26
  -1 -22  -2 574.595 157.107  61
  -1 -22  -2 570.616 177.259  60
  -1 -22  -2 924.312 165.158  64
   1 -22   2 920.065 194.497  60
  -1 -22  -2 876.511 160.224  19
   1 -22   2 527.836 167.222  49
  -1 -22  -2 826.742 166.438  13
   1 -22   2 669.329 174.310  26
  -1  22  -2 821.636 167.603  53
  -1 -22  -2 570.533 144.593  49
   1 -22   3 9540.03 554.953  13
   1 -22   3 10204.2 603.042  26
  -1  22  -3 10413.0 535.708  53
  -1 -22  -3 9461.69 530.147  61
  -1 -22  -3 9842.44 499.970  64
  -1 -22  -3 9873.85 565.102  60
   1 -22   3 8447.32 540.143  60
  -1 -22  -3 10486.1 586.385  26
   1 -22   3 9845.83 555.430  49
  -1 -22  -4 1206.72 217.741  26
  -1 -22  -4 1090.73 200.300  61
  -1 -22  -4 1040.15 197.406  60
   1 -22   4 1127.25 220.153  26
  -1 -22  -4 818.706 154.230  64
  -1  22  -4 1194.52 196.032  53
   1 -22   4 1262.59 223.249  60
  -1 -22  -5 791.626 182.677  26
   1 -22   5 672.253 195.436  26
  -1  22  -5 802.770 177.256  53
  -1 -22  -5 824.648 190.737  60
  -1 -22  -5 575.858 149.659  61
   1 -22   5 463.728 157.261  60
   1 -22   6 3823.92 303.635  41
   1 -22   6 3817.35 377.394  26
  -1 -22  -6 4403.97 379.741  26
  -1 -22  -6 5227.87 397.864  60
  -1  22  -6 4854.64 357.540  53
  -1 -22  -6 4583.00 370.154  61
  -1  22  -7 2738.97 272.571  53
   1 -22   7 3001.43 264.694  22
   1 -22   7 2481.07 249.145  41
  -1 -22  -7 3006.80 306.601  60
  -1 -22  -7 2364.80 272.641  61
  -1 -22  -7 3040.57 314.016  26
  -1 -22  -8 10141.1 554.871  61
  -1 -22  -8 11337.5 588.644  60
  -1 -22  -8 10966.9 581.813  26
   1 -22   8 10393.3 511.218  41
   1 -22   8 10741.2 520.467  22
  -1  22  -8 10991.8 535.647  53
   1 -22   9 108.112 87.3473  22
  -1  22  -9 139.568 106.083  53
  -1 -22  -9 92.5250 97.3900  42
   1 -22   9 89.6626 80.1418  41
  -1 -22  -9 89.1428 118.966  61
  -1 -22  -9-11.8128 120.374  60
  -1 -22  -9 52.9738 137.108  26
  -1  22  -9 33.5293 103.035  23
  -1 -22 -10-28.9460 76.3147  42
  -1 -22 -10 25.5695 123.309  26
   1 -22  10 101.351 74.4619  41
   1 -22  10 86.3126 90.8604  22
  -1  22 -10 124.684 108.914  23
  -1 -22 -10 137.136 118.890  61
  -1 -22 -10-83.9493 111.601  60
  -1  22 -10 104.886 97.6745  53
  -1 -22 -11 308.288 127.160  26
  -1 -22 -11 155.306 93.0488  42
  -1 -22 -11 154.037 110.107  61
  -1  22 -11 238.483 124.660  23
  -1  22 -11 48.3101 88.2511  53
  -1 -22 -11 281.441 116.018  60
   1 -22  11 324.948 117.568  22
  -1 -22 -12 1967.04 222.902  60
  -1  22 -12 1790.83 201.366  23
  -1 -22 -12 2013.33 239.105  26
   1 -22  12 2142.90 217.947  22
  -1 -22 -12 1543.54 179.580  42
  -1 -22 -12 1923.58 199.105  61
  -1  22 -12 1723.63 189.050  53
  -1  22 -13 131.226 90.5218  23
  -1 -22 -13 307.285 94.2341  42
  -1  22 -13 408.742 106.410  53
  -1 -22 -13 311.994 102.995  61
  -1 -22 -13 331.558 110.878  60
  -1 -22 -13 361.379 123.831  26
  -1  22 -14 132.392 74.0763  53
  -1 -22 -14-17.2741 68.5684  42
  -1 -22 -14 158.385 91.0283  26
  -1 -22 -14-51.5524 85.6191  60
  -1  22 -14 38.6604 71.1207  23
  -1  22 -15 915.812 119.980  23
  -1 -22 -15 743.738 125.907  26
  -1 -22 -15 589.415 104.545  60
  -1  22 -16 960.147 108.250  38
  -1  22 -16 952.225 106.101  23
   1 -22  16 941.141 108.042  46
  -1 -22 -16 842.464 108.938  26
  -1 -23  15 99.8109 56.1966  46
   1  23 -15 281.378 72.6512  23
   1 -23 -15 214.899 74.3720  26
  -1 -23  14 3228.37 214.598  46
  -1 -23  14 2977.90 189.213  58
   1 -23 -14 3013.98 203.231  42
   1  23 -14 3556.66 224.648  23
   1 -23 -14 3154.99 208.076  61
   1 -23 -14 3401.33 212.224  60
   1 -23 -14 3332.60 240.717  26
   1  23 -13 1054.32 142.888  23
   1 -23 -13 939.101 126.673  42
   1 -23 -13 708.660 116.808  60
   1  23 -13 1008.63 126.778  53
   1 -23 -13 1285.79 164.466  26
   1 -23 -13 910.735 137.473  61
   1  23 -12 4527.83 296.411  23
   1 -23 -12 4099.13 262.797  42
   1 -23 -12 4858.96 308.837  60
   1 -23 -12 4954.71 314.505  61
   1  23 -12 4499.71 272.995  53
   1 -23 -12 5216.84 344.738  26
  -1 -23  11 499.235 129.539  41
   1  23 -11 723.502 137.088  23
   1 -23 -11 463.118 96.4075  42
   1 -23 -11 869.263 164.661  61
   1 -23 -11 645.908 142.009  60
   1 -23 -11 727.347 162.797  26
   1  23 -11 827.989 134.286  53
   1  23 -10 2155.23 213.654  53
   1 -23 -10 2514.27 248.934  60
   1 -23 -10 2106.98 215.559  13
   1 -23 -10 2847.96 279.900  26
   1  23 -10 2155.49 225.213  23
   1 -23 -10 2315.98 248.932  61
  -1 -23  10 2130.17 222.836  41
   1 -23  -9 1239.97 200.395  61
   1  23  -9 1286.07 174.090  53
   1 -23  -9 1322.36 195.950  60
  -1 -23   9 1571.25 207.259  41
   1 -23  -9 1452.89 212.023  26
   1 -23  -9 1014.36 158.530  13
   1 -23  -8 30.7980 115.503  26
  -1 -23   8 198.149 135.944  41
   1 -23  -8 281.662 144.460  61
   1 -23  -8 414.045 129.131  13
   1 -23  -8 330.147 138.485  60
   1  23  -8 139.106 82.7672  53
   1 -23  -7-28.4328 133.509  26
  -1 -23   7 49.8386 90.9221  64
  -1 -23   7-11.1823 90.2929  41
   1 -23  -7-38.7704 119.111  61
   1 -23  -7-249.033 109.819  13
   1  23  -7 62.9793 98.4586  53
  -1 -23   7 88.2530 144.960  26
   1 -23  -7-41.1681 96.4367  60
  -1 -23   6 1283.52 229.270  26
   1 -23  -6 1728.17 242.813  60
  -1 -23   6 900.071 186.101  60
  -1 -23   6 1442.09 215.551  41
   1  23  -6 1178.59 175.854  53
   1 -23  -6 1979.73 267.168  26
   1 -23  -6 1472.85 224.547  61
   1 -23  -6 1314.08 198.154  13
  -1 -23   6 1083.41 173.848  64
   1 -23  -5 6402.39 418.634  13
   1 -23  -5 6883.76 450.082  60
  -1 -23   5 5857.90 383.068  64
   1 -23  -5 5878.42 415.858  61
   1 -23  -5 6637.65 459.092  26
   1 -23  -5 6076.80 391.111  49
  -1 -23   5 5541.11 430.455  60
   1  23  -5 6711.49 404.715  53
  -1 -23   5 6700.93 477.714  26
  -1 -23   4 240.602 106.213  64
   1 -23  -4 558.616 158.274  60
   1 -23  -4 883.073 163.339  49
  -1 -23   4 805.797 209.628  26
  -1 -23   4 907.097 165.329  19
   1 -23  -4 576.430 151.128  61
   1 -23  -4 679.337 161.303  13
   1  23  -4 787.214 155.379  53
   1 -23  -4 946.939 196.586  26
  -1 -23   4 628.303 182.882  60
   1 -23  -3 7395.67 464.469  13
   1 -23  -3 7175.52 482.645  26
   1 -23  -3 6944.74 437.190  49
   1  23  -3 6481.63 399.977  53
  -1 -23   3 6093.45 454.064  26
  -1 -23   3 6222.06 392.197  64
  -1 -23   3 6308.93 457.571  60
   1 -23  -3 6969.73 458.087  60
  -1 -23   3 6569.91 412.919  19
  -1 -23   2 3541.21 343.875  26
   1 -23  -2 3489.23 333.501  60
   1  23  -2 3632.04 300.643  53
   1 -23  -2 2857.00 278.624  61
  -1 -23   2 3439.03 299.323  19
   1 -23  -2 3315.40 310.814  49
   1 -23  -2 3037.39 292.443  13
  -1 -23   2 3829.31 354.452  60
   1 -23  -2 3518.22 348.758  26
  -1 -23   2 3313.72 286.558  64
   1 -23  -1 2761.23 290.501  49
  -1  23   1 2850.07 277.293  53
   1  23  -1 2220.60 228.819  53
   1 -23  -1 2790.97 292.502  13
   1 -23  -1 2671.53 312.102  26
  -1 -23   1 2626.76 274.584  13
  -1 -23   1 2160.64 283.688  26
  -1 -23   1 2657.26 253.374  64
  -1 -23   1 2261.88 234.949  19
   1 -23  -1 2742.22 270.858  61
   1 -23  -1 2719.86 296.199  60
  -1 -23   1 2386.11 284.394  60
  -1 -23   0 164.112 134.087  60
  -1 -23   0-66.1584 99.9449  61
  -1 -23   0 119.253 105.554  19
   1 -23   0-5.21687 112.009  49
   1 -23   0-8.81854 122.578  60
  -1 -23   0 25.9186 82.9637  64
   1  23   0 14.7604 109.002  53
  -1  23   0 15.3402 99.6103  53
  -1 -23   0-46.2424 121.502  26
   1 -23   0 75.5648 105.250  13
  -1 -23   0-14.3475 107.369  13
   1 -23   0 131.554 115.169  61
   1 -23   0 92.8262 118.506  26
   1 -23   1 1023.66 193.616  49
  -1  23  -1 1043.86 172.191  53
  -1 -23  -1 1029.74 196.271  26
   1  23   1 873.574 168.788  53
  -1 -23  -1 947.252 173.414  49
  -1 -23  -1 852.594 167.277  61
  -1 -23  -1 1079.42 183.021  19
   1 -23   1 1083.40 227.387  26
   1 -23   1 1400.57 224.537  13
  -1 -23  -1 1102.13 191.501  13
   1 -23   1 1701.75 250.036  60
  -1 -23  -1 1325.29 230.193  60
  -1 -23  -1 1400.00 181.602  64
  -1 -23  -2 1603.38 202.570  64
  -1  23  -2 1844.33 230.407  53
  -1 -23  -2 1792.17 221.052  19
   1 -23   2 1717.36 244.752  49
  -1 -23  -2 2223.81 241.502  49
   1 -23   2 1752.92 259.354  60
  -1 -23  -2 1866.78 223.365  13
  -1 -23  -2 1476.71 243.560  26
  -1 -23  -2 1485.54 222.392  61
   1 -23   2 1723.60 225.431  13
   1 -23   2 2119.48 283.250  26
  -1 -23  -2 2041.37 269.240  60
  -1 -23  -3 56.4813 121.314  26
  -1 -23  -3 27.2895 90.7001  64
  -1  23  -3-114.760 105.451  53
  -1 -23  -3 189.919 150.914  60
   1 -23   3-88.7548 126.023  60
  -1 -23  -3-128.839 103.852  19
  -1 -23  -3 10.7311 107.636  61
   1 -23   3 121.501 131.534  26
   1 -23   4 17.6692 120.421  60
  -1 -23  -4 193.142 134.610  61
   1 -23   4 231.090 156.926  26
  -1  23  -4 48.8603 94.8179  53
  -1 -23  -4 11.2311 114.082  60
  -1 -23  -4-41.8499 126.743  26
  -1 -23  -5 1184.38 210.508  26
   1 -23   5 1011.85 215.138  26
  -1 -23  -5 1188.58 212.495  61
   1 -23   5 733.427 176.181  60
  -1  23  -5 980.398 184.989  53
  -1 -23  -5 1050.95 202.063  60
   1 -23   6 42.1742 162.718  26
  -1 -23  -6 34.8907 130.974  61
  -1  23  -6-52.7348 96.4109  53
  -1 -23  -6-51.4546 126.541  26
  -1 -23  -6-90.4551 106.788  60
  -1 -23  -7 151.087 116.635  60
   1 -23   7 108.395 78.3499  22
  -1 -23  -7-37.0720 120.095  61
  -1  23  -7 17.5141 100.639  53
  -1 -23  -7 46.2545 127.486  26
  -1 -23  -8 108.081 131.434  61
  -1  23  -8 77.5801 99.8923  53
   1 -23   8 231.047 97.1510  22
  -1 -23  -8 175.564 138.313  26
  -1 -23  -8 169.706 110.834  60
   1 -23   8 211.220 149.439  26
  -1  23  -9 4799.39 326.280  53
  -1 -23  -9 4386.35 340.644  60
  -1  23  -9 4766.97 331.453  23
  -1 -23  -9 4727.58 365.073  26
  -1 -23  -9 4315.48 338.018  61
   1 -23   9 4728.64 314.372  22
  -1  23 -10 53.2686 90.7135  23
   1 -23  10-72.6222 84.1830  22
  -1 -23 -10 155.767 113.731  60
  -1 -23 -10 73.3186 123.739  26
  -1 -23 -10-50.3042 102.980  61
  -1  23 -10 145.640 101.836  53
  -1  23 -11 831.999 139.181  53
  -1 -23 -11 905.518 154.048  61
  -1 -23 -11 1186.61 176.943  60
  -1  23 -11 1033.43 158.276  23
   1 -23  11 1094.54 152.410  22
  -1 -23 -11 959.331 132.122  42
  -1 -23 -11 1099.53 164.772  26
  -1 -23 -12 2101.06 197.274  61
  -1 -23 -12 2004.86 179.543  42
  -1  23 -12 2570.99 219.912  23
  -1  23 -12 2186.99 199.597  53
  -1 -23 -12 2292.97 219.358  60
  -1 -23 -12 2421.49 234.291  26
  -1 -23 -13 3366.76 260.009  26
  -1  23 -13 3089.60 226.061  23
  -1  23 -13 3305.02 225.475  53
  -1 -23 -13 3617.27 247.922  60
  -1 -23 -14 5092.38 272.945  60
  -1  23 -14 5408.90 261.689  11
  -1  23 -14 5609.98 280.859  23
  -1 -23 -14 5794.23 309.091  26
   1 -23  15-0.67740 50.4218  46
  -1 -23 -15 136.279 70.3632  26
  -1  23 -15 77.7889 55.5902  23
   1 -24 -14-12.3348 63.9895  26
  -1 -24  14-77.3799 54.4894  46
   1  24 -14-9.48979 53.6280  23
   1  24 -13 618.483 103.912  23
   1 -24 -13 419.725 90.7951  60
   1 -24 -13 668.238 107.003  61
  -1 -24  13 577.334 96.5066  46
  -1 -24  12 446.344 98.7311  46
   1  24 -12 286.899 90.8595  23
   1 -24 -12 502.276 128.286  26
   1 -24 -12 421.354 92.9699  60
   1 -24 -12 279.744 96.3142  61
   1  24 -12 495.632 89.7790  53
   1 -24 -11 56.5847 77.4540  60
   1 -24 -11-104.931 110.703  26
   1  24 -11 98.7172 83.4549  23
   1  24 -11-48.3205 61.4407  53
   1 -24 -11 144.394 108.256  61
   1  24 -10 1170.02 151.909  53
   1 -24 -10 1504.03 189.843  61
   1 -24 -10 1230.78 171.142  60
   1  24 -10 1359.07 177.386  23
   1 -24 -10 1552.53 202.195  26
  -1 -24  10 1304.36 164.574  41
   1 -24  -9 2432.56 250.933  61
   1  24  -9 3090.09 258.338  23
   1 -24  -9 2820.59 272.002  26
   1 -24  -9 2871.43 257.750  60
  -1 -24   9 2405.40 226.727  41
   1  24  -9 2797.73 234.579  53
   1 -24  -9 2918.92 241.431  13
  -1 -24   8 5200.01 393.866  26
   1  24  -8 5630.89 337.784  53
   1 -24  -8 6100.39 410.990  26
  -1 -24   8 6108.76 367.258  41
   1 -24  -8 5591.56 352.368  13
   1 -24  -8 5878.28 388.601  61
   1 -24  -8 6390.47 396.031  60
  -1 -24   7 1698.76 200.908  41
   1 -24  -7 1860.35 219.248  13
   1 -24  -7 1913.90 246.615  26
  -1 -24   7 1515.36 186.167  64
   1  24  -7 1590.58 185.680  53
   1 -24  -7 1501.59 204.897  60
   1 -24  -7 1849.21 238.730  61
   1 -24  -6 15256.3 684.890  26
   1 -24  -6 14080.0 617.162  13
   1  24  -6 14592.2 591.303  53
  -1 -24   6 13021.2 668.382  26
  -1 -24   6 12868.0 567.682  64
   1 -24  -6 14146.3 639.106  61
  -1 -24   6 14095.7 604.527  41
   1 -24  -6 14359.9 643.049  60
  -1 -24   5 56.5994 146.724  26
   1  24  -5-20.1184 85.1624  53
   1 -24  -5 95.0769 118.528  26
  -1 -24   5 110.164 116.702  64
   1 -24  -5 23.9748 105.830  60
  -1 -24   5 128.923 110.873  41
  -1 -24   5 100.133 129.426  60
   1 -24  -5 222.791 114.345  13
   1 -24  -5 113.177 126.099  61
   1 -24  -5 82.1562 90.8205  49
  -1 -24   4 4183.87 307.574  64
   1 -24  -4 4665.10 358.754  13
   1 -24  -4 4746.85 340.254  49
   1  24  -4 4359.95 317.546  53
  -1 -24   4 4621.81 378.900  60
   1 -24  -4 4703.17 380.466  26
   1 -24  -4 4778.00 374.535  60
   1 -24  -4 4606.07 355.186  61
  -1 -24   4 4673.36 392.547  26
   1 -24  -3 2970.48 296.209  61
  -1 -24   3 2786.37 255.782  19
  -1 -24   3 2424.91 278.865  60
   1  24  -3 2692.49 257.658  53
   1 -24  -3 2626.97 274.236  60
  -1 -24   3 2939.02 324.680  26
  -1 -24   3 2865.10 257.273  64
   1 -24  -3 2902.25 273.729  49
   1 -24  -3 2426.92 258.437  13
   1 -24  -3 2873.71 300.608  26
  -1  24   2 3047.49 280.789  53
   1 -24  -2 3052.52 289.296  13
   1  24  -2 2918.07 265.067  53
   1 -24  -2 3911.30 320.460  49
   1 -24  -2 2751.23 290.512  60
   1 -24  -2 3090.99 288.431  61
  -1 -24   2 2895.37 306.781  26
  -1 -24   2 2749.81 307.639  60
   1 -24  -2 3182.88 326.545  26
  -1 -24   2 2650.31 249.937  64
  -1 -24   2 2762.90 263.650  19
   1 -24  -1 1476.80 221.197  49
   1  24  -1 1593.68 198.894  53
  -1  24   1 1298.77 195.735  53
  -1 -24   1 1577.76 200.171  19
  -1 -24   1 1360.69 177.951  64
  -1 -24   1 1353.22 228.502  60
   1 -24  -1 1334.31 216.787  60
   1 -24  -1 1187.38 202.558  13
  -1 -24   1 1600.80 241.060  26
   1 -24  -1 1238.81 226.913  26
   1 -24  -1 1424.19 209.070  61
  -1 -24   0 1089.09 168.941  61
  -1 -24   0 1418.37 238.048  26
   1 -24   0 1403.75 234.366  26
   1 -24   0 1115.07 182.035  49
  -1  24   0 1266.17 189.322  53
  -1 -24   0 1227.48 179.417  19
   1 -24   0 962.980 181.420  60
   1  24   0 1122.20 184.610  53
  -1 -24   0 1250.35 176.089  64
  -1 -24   0 955.599 163.032  13
   1 -24   0 1195.45 198.385  13
  -1 -24   0 1024.47 192.866  60
   1 -24   0 1159.90 175.811  61
  -1 -24  -1 710.836 157.392  13
  -1 -24  -1 715.718 194.385  60
  -1 -24  -1 585.731 192.314  26
   1  24   1 643.539 143.374  53
   1 -24   1 741.813 185.519  60
  -1 -24  -1 587.653 138.256  19
   1 -24   1 467.509 142.209  49
  -1 -24  -1 547.711 131.933  61
   1 -24   1 563.071 183.774  26
  -1  24  -1 619.912 149.735  53
   1 -24   1 483.610 152.459  13
   1 -24   2 4343.67 377.781  60
  -1 -24  -2 5259.57 416.197  26
  -1 -24  -2 4309.11 322.617  19
   1 -24   2 4171.36 388.096  26
  -1  24  -2 4349.56 331.348  53
   1  24   2 4111.64 315.606  53
  -1 -24  -2 4284.04 340.054  61
  -1 -24  -2 4764.25 378.542  60
  -1 -24  -3 4170.81 313.623  19
  -1 -24  -3 5088.09 389.212  60
  -1  24  -3 4077.32 323.463  53
   1 -24   3 4143.35 366.122  60
  -1 -24  -3 5089.75 391.207  26
  -1 -24  -3 4623.70 351.502  61
   1 -24   3 4332.05 385.557  26
  -1 -24  -4 904.261 158.114  19
  -1 -24  -4 1013.41 189.925  61
  -1 -24  -4 1419.91 228.011  26
  -1 -24  -4 1095.36 207.715  60
  -1  24  -4 1159.32 188.579  53
   1 -24   4 1034.01 208.522  26
   1 -24   4 960.248 201.383  60
  -1 -24  -5 2918.92 254.761  19
  -1 -24  -5 3175.94 301.584  60
  -1 -24  -5 3045.11 290.688  61
   1 -24   5 3052.07 329.464  26
  -1 -24  -5 3890.41 341.676  26
  -1  24  -5 3474.96 286.376  53
  -1 -24  -6 2980.23 294.278  60
  -1 -24  -6 2971.10 295.302  26
   1 -24   6 2839.80 312.322  26
  -1 -24  -6 3057.60 297.129  61
  -1 -24  -6 2739.67 240.717  19
  -1  24  -6 3267.66 273.301  53
  -1 -24  -7 224.059 123.948  60
  -1 -24  -7 309.252 128.472  61
  -1 -24  -7 221.300 131.605  26
  -1  24  -7 227.817 103.590  53
  -1 -24  -8 2616.00 263.582  26
  -1  24  -8 1835.65 199.530  53
  -1 -24  -8 2280.67 241.700  61
   1 -24   8 1836.32 189.699  22
  -1 -24  -8 2350.77 244.721  60
  -1 -24  -9 348.613 135.040  26
  -1 -24  -9 267.189 120.224  61
  -1 -24  -9 328.499 128.910  60
  -1  24  -9 283.135 114.657  23
   1 -24   9 337.777 97.3563  22
  -1  24  -9 366.640 110.247  53
  -1  24 -10 421.336 105.958  53
  -1  24 -10 361.517 100.127  23
  -1 -24 -10 545.248 144.005  60
  -1 -24 -10 325.806 130.088  26
  -1 -24 -10 764.823 152.750  61
  -1 -24 -11 616.120 147.428  26
  -1  24 -11 507.410 107.630  53
  -1 -24 -11 415.526 108.952  61
  -1  24 -11 452.093 112.678  23
  -1 -24 -11 604.398 127.595  60
[truncated: 6,831,902 more chars]
